# Supplementary material for: Crystal structure of 4-(anthracen-9-yl)pyridine
Source: Acta Crystallogr E Crystallogr Commun. 2021 May 11;77(Pt 6):605–8. doi: 10.1107/S2056989021004710 (PMC8183450; doi:10.1107/S2056989021004710)
Supplement: Supplementary file 1 [file e-77-00605-sup1.cif]

##############################################################################
#                                                                            #
# This CIF contains the data in a paper accepted for publication in          #
# Acta Crystallographica Section E. It conforms to the requirements of       #
# Notes for Authors for Acta Crystallographica Section E, and has been       #
# peer reviewed under the auspices of the IUCr Commission on Journals.       #
#                                                                            #
# Full details of the Crystallographic Information File format               #
# are given in the paper "The Crystallographic Information File (CIF):       #
# a New Standard Archive File for Crystallography" by S. R. Hall, F. H.      #
# Allen and I. D. Brown [Acta Cryst. (1991), A47, 655-685].                  #
#                                                                            #
# The current version of the core CIF dictionary is obtainable from          #
# ftp://ftp.iucr.org/pub/cif_core.dic.                                       #
#                                                                            #
# Software is freely available for graphical display of the structure(s)     #
# in this CIF. For information consult the CIF software page                 #
# http://www.iucr.org/resources/cif/software.                                #
#                                                                            #
# This file may be used for bona fide research purposes within the           #
# scientific community so long as proper attribution is given to the journal # 
# article from which it was obtained.                                        #
#                                                                            #
##############################################################################
data_I
_audit_creation_method
;
Olex2 1.2-beta
(compiled 2018.05.29 svn.r3508 for OlexSys, GUI svn.r5506)
;
_journal_date_recd_electronic     2021-03-31
_journal_date_accepted     2021-05-04
_journal_name_full     'Acta Crystallographica, Section E'
_journal_year     2021
_journal_volume     77
_journal_issue      6
_journal_page_first     605
_journal_page_last     608
_journal_paper_category     GO
_journal_paper_doi     10.1107/S2056989021004710
_journal_coeditor_code     DX2036
_publ_contact_author_name     'Fei Li'
_publ_contact_author_address
;
Department of Nuclear Medicine, the Second Hospital of Anhui Medical University,
Hefei 230601, People's Republic of China
;
_publ_contact_author_email     'lifei007@139.com'
_publ_contact_author_fax     ?
_publ_contact_author_phone     ?
_publ_section_title
;
Crystal structure of 4-(anthracen-9-yl)pyridine
;
loop_
    _publ_author_name
    _publ_author_footnote
    _publ_author_address
    'Zhao, Meng' .
;
Department of Nuclear Medicine, the Second Hospital of Anhui Medical University,
Hefei 230601, People's Republic of China
;
    'Zhang, Gang' .
;
Department of Nuclear Medicine, the Second Hospital of Anhui Medical University,
Hefei 230601, People's Republic of China
;
    'Zhang, Jingmiao' .
;
Department of Nuclear Medicine, the Second Hospital of Anhui Medical University,
Hefei 230601, People's Republic of China
;
    'Huang, Shan' .
;
Department of Nuclear Medicine, the Second Hospital of Anhui Medical University,
Hefei 230601, People's Republic of China
;
    'Liu, Xiuxia' .
;
Department of Nuclear Medicine, the Second Hospital of Anhui Medical University,
Hefei 230601, People's Republic of China
;
    'Li, Fei' .
;
Department of Nuclear Medicine, the Second Hospital of Anhui Medical University,
Hefei 230601, People's Republic of China
;
_publ_section_synopsis
;
The title compound, which crystallizes in the monoclinic <i>C</i>2/<i>c</i>
space group with one half-molecule in the asymmetric unit, was synthesized by
Suzuki--Miyaura cross-coupling reaction of 9-bromoanthracen-2-ylium with
pyridin-4-ylboronic acid.
;
_chemical_name_systematic
;
4-(Anthracen-9-yl)pyridine
;
_chemical_name_common     ?
_chemical_formula_moiety     'C19 H13 N'
_chemical_formula_sum     'C19 H13 N'
_chemical_formula_iupac     'C19 H13 N'
_chemical_formula_weight     255.30
_chemical_melting_point     ?
_space_group_crystal_system     monoclinic
_space_group_name_H-M_alt     'C 1 2/c 1'
_space_group_name_Hall     '-C 2yc'
loop_
    _space_group_symop_operation_xyz
    'x, y, z'
    '-x, y, -z+1/2'
    'x+1/2, y+1/2, z'
    '-x+1/2, y+1/2, -z+1/2'
    '-x, -y, -z'
    'x, -y, z-1/2'
    '-x+1/2, -y+1/2, -z'
    'x+1/2, -y+1/2, z-1/2'
_cell_length_a     6.0777(4)
_cell_length_b     20.9211(16)
_cell_length_c     10.2574(7)
_cell_angle_alpha     90
_cell_angle_beta     102.476(3)
_cell_angle_gamma     90
_cell_volume     1273.45(16)
_cell_formula_units_Z     4
_cell_measurement_reflns_used     2979
_cell_measurement_theta_min     3.723
_cell_measurement_theta_max     25.310
_cell_measurement_temperature     296(2)
_exptl_crystal_description     'bulk'
_exptl_crystal_colour     'light yellow'
_exptl_crystal_size_max     0.18
_exptl_crystal_size_mid     0.15
_exptl_crystal_size_min     0.13
_exptl_crystal_density_diffrn     1.332
_exptl_crystal_density_meas     ?
_exptl_crystal_density_method     ?
_exptl_crystal_F_000     536
_exptl_absorpt_coefficient_mu     0.077
_exptl_absorpt_correction_type     multi-scan
_exptl_absorpt_process_details
;
(SADABS; Krause <i>et al.</i>,  2015)
;
_exptl_absorpt_correction_T_min     0.6988
_exptl_absorpt_correction_T_max     0.7452
_diffrn_ambient_temperature     296.15
_diffrn_source     ?
_diffrn_radiation_type     MoK\a
_diffrn_radiation_wavelength     0.71073
_diffrn_measurement_device_type     'Bruker APEXII CCD'
_diffrn_measurement_method     '\f and \w scans'
_diffrn_detector_area_resol_mean     ?
_diffrn_reflns_number     4703
_diffrn_reflns_av_R_equivalents     0.0290
_diffrn_reflns_av_unetI/netI     0.0243
_diffrn_reflns_theta_min     3.723
_diffrn_reflns_theta_max     25.336
_diffrn_reflns_theta_full     25.242
_diffrn_measured_fraction_theta_max     0.974
_diffrn_measured_fraction_theta_full     0.975
_diffrn_reflns_limit_h_min     -7
_diffrn_reflns_limit_h_max     6
_diffrn_reflns_limit_k_min     -22
_diffrn_reflns_limit_k_max     24
_diffrn_reflns_limit_l_min     -12
_diffrn_reflns_limit_l_max     12
_diffrn_standards_number     0
loop_
    _refln_index_h
    _refln_index_k
    _refln_index_l
    _refln_F_squared_meas
    _refln_F_squared_sigma
    2 0 0 5004.8 163.68
    -4 0 0 1083.19 41.1
    -6 0 0 515.55 25.4
    -3 -1 0 489.35 20
    -3 1 0 486.55 20
    -5 -1 0 2212.58 77.39
    -5 1 0 2083.19 77.39
    -7 -1 0 605.54 30
    -7 1 0 565.24 29.7
    -2 -2 0 2.1 0.9
    2 -2 0 2.9 0.5
    2 -2 0 1.4 0.8
    -2 -2 0 3.9 0.5
    -2 2 0 2.7 0.5
    -2 2 0 0.6 0.7
    2 2 0 2.1 1.2
    -4 -2 0 158.08 9.8
    -4 2 0 163.78 10.2
    -6 -2 0 45.3 7.1
    -6 2 0 40 6.8
    -3 -3 0 646.24 30.6
    3 -3 0 781.62 25.2
    -3 3 0 763.12 25.3
    3 3 0 745.33 25
    -3 3 0 802.62 29.1
    -5 -3 0 917.91 38
    -5 3 0 971.4 39.2
    -7 -3 0 -2 2.8
    -7 -3 0 -3.5 2.4
    -7 3 0 1.1 2.9
    2 -4 0 43.7 3.4
    -2 -4 0 49.6 3.6
    2 -4 0 48 2.7
    -2 -4 0 44.5 2.6
    -2 -4 0 46.2 3.3
    -2 4 0 45.5 2.7
    2 4 0 48.7 3.7
    2 4 0 46.8 2.6
    -2 4 0 42.9 3.6
    -4 -4 0 10.5 2.8
    -4 -4 0 2.6 1.7
    -4 4 0 1.3 0.8
    -4 4 0 0.8 0.6
    -4 4 0 0.4 1.3
    -6 -4 0 7.9 3.3
    -6 -4 0 12.4 4.4
    -6 4 0 6.9 3.3
    -1 -5 0 43.7 2.6
    -1 -5 0 42.9 2.7
    -1 -5 0 42.7 2.4
    1 -5 0 42.5 2.8
    1 5 0 40.4 2.7
    -1 5 0 42.2 2.8
    1 5 0 39 2.5
    1 5 0 51.99 3
    -3 -5 0 1964.9 72.29
    -3 -5 0 2188.98 69.39
    -3 -5 0 2070.89 72.49
    3 -5 0 2088.89 69.59
    -3 5 0 2061.59 73.19
    -3 5 0 2208.78 69.99
    3 5 0 2175.38 69.59
    -5 -5 0 27.9 5.4
    -5 -5 0 44.9 5.4
    -5 5 0 31 5.5
    -7 -5 0 1.4 3.3
    -7 -5 0 -2.9 3.1
    0 -6 0 451.55 16.2
    0 6 0 442.56 16.3
    0 6 0 417.96 15.2
    0 6 0 428.96 15.3
    -2 -6 0 155.28 7.2
    -2 -6 0 169.48 7.7
    -2 -6 0 156.78 7.8
    2 -6 0 175.38 8.4
    2 6 0 163.08 7.9
    -2 6 0 167.18 8.4
    2 6 0 163.98 7.3
    2 6 0 167.38 8.6
    -2 6 0 173.88 7.6
    -4 -6 0 952.1 41.2
    4 -6 0 1190.08 38
    -4 -6 0 1121.69 41.3
    4 6 0 1127.59 37.7
    -4 6 0 1137.19 42.9
    -4 6 0 1121.79 38.1
    -6 -6 0 28.4 6.1
    -6 -6 0 25.2 5
    -6 6 0 20.9 5.1
    -1 -7 0 2990.3 100.99
    -1 -7 0 3091.79 101.89
    1 7 0 3186.58 101.09
    1 7 0 3102.09 101.49
    1 7 0 3171.28 101.99
    -1 7 0 2992.6 101.99
    -3 -7 0 773.42 29
    3 -7 0 756.72 27.8
    -3 -7 0 878.21 28.9
    -3 -7 0 737.13 29.4
    3 7 0 831.62 28
    -3 7 0 708.93 30.4
    -3 7 0 820.42 28.3
    -5 -7 0 92.99 7.6
    -5 -7 0 100.79 8.4
    -5 7 0 98.29 5.2
    -5 7 0 91.19 8.6
    -5 7 0 98.59 5.5
    0 8 0 3360.36 109.19
    0 8 0 3221.28 109.29
    0 8 0 3462.15 110.79
    -2 -8 0 8 1.6
    2 -8 0 10.2 2
    -2 -8 0 6.7 1.3
    -2 8 0 8.1 1.8
    2 8 0 10.4 1.9
    2 8 0 8.9 1.8
    -2 8 0 3.4 1.3
    -4 -8 0 673.83 24.5
    -4 -8 0 720.33 27.2
    4 -8 0 674.03 25
    -4 -8 0 668.13 27.6
    -4 8 0 666.43 29.2
    4 8 0 682.93 24.9
    -4 8 0 702.73 25.4
    -6 -8 0 5 3.2
    -6 -8 0 15.3 3.9
    -6 8 0 11 4
    -1 -9 0 780.52 27.2
    -1 -9 0 808.72 27.4
    -1 9 0 801.42 28.9
    1 9 0 777.02 28.7
    1 9 0 760.72 27.2
    -3 -9 0 20.4 3.3
    -3 -9 0 20 2.6
    -3 -9 0 14.8 2.6
    -3 9 0 17.9 3.3
    -3 9 0 18.8 3.5
    3 9 0 22.9 2.6
    -5 -9 0 -1.9 2.1
    -5 -9 0 0.9 2
    -5 9 0 -1.6 1.7
    -5 9 0 0.5 1.3
    5 9 0 2.6 1.4
    -5 9 0 1.2 1.7
    5 9 0 -2.1 1.6
    -2 -10 0 46.9 3.6
    -2 -10 0 45.3 3.3
    2 10 0 58.29 5
    2 10 0 45.5 4
    -2 10 0 51.49 4.3
    -2 10 0 46.2 4.3
    -4 -10 0 21.7 3.4
    -4 -10 0 26.6 4.3
    -4 10 0 26.7 3.2
    -4 10 0 16.5 3.7
    4 10 0 23 3
    -6 -10 0 8 3.3
    -6 -10 0 7.5 3
    -6 10 0 3.1 3.6
    -6 10 0 11.5 2.4
    -1 -11 0 1145.19 37.9
    1 11 0 1084.29 37.7
    -1 11 0 1066.89 39.5
    -3 -11 0 842.62 29.9
    -3 -11 0 824.22 29.2
    3 11 0 792.42 29.8
    -3 11 0 798.72 30.4
    -3 11 0 748.73 31.5
    -5 -11 0 426.36 21.2
    -5 -11 0 446.36 20
    -5 11 0 471.35 18.8
    -5 11 0 440.86 23.4
    5 11 0 441.36 20
    -2 -12 0 7.4 1.6
    -2 -12 0 8.7 1.8
    -2 12 0 4.5 1.8
    -2 12 0 4.4 1.6
    2 12 0 9.1 2.2
    -4 -12 0 287.57 14.1
    -4 -12 0 310.67 13.7
    4 12 0 309.67 13.9
    -4 12 0 274.27 16.2
    -4 12 0 271.37 13.8
    -6 -12 0 -2.5 2
    -6 -12 0 0.3 2.5
    -6 12 0 1.6 3.2
    -6 12 0 1.4 2.1
    6 12 0 0.1 2
    -1 -13 0 17.1 2.1
    1 13 0 13.9 2.8
    -1 13 0 18 3.4
    -3 -13 0 2210.58 77.59
    -3 -13 0 2308.47 77.19
    -3 13 0 2316.07 79.39
    -3 13 0 2370.26 81.09
    3 13 0 2241.38 78.69
    -5 -13 0 306.97 15.5
    -5 -13 0 350.36 16.8
    5 13 0 322.57 15.2
    -5 13 0 343.47 19.9
    -5 13 0 325.77 15.6
    0 14 0 1785.42 63.09
    -2 -14 0 1355.56 44.9
    -2 -14 0 1258.17 44.9
    2 14 0 1280.47 47.1
    -2 14 0 1262.77 47.2
    -4 -14 0 743.23 28.4
    -4 -14 0 766.02 29.4
    -4 14 0 753.42 30.3
    4 14 0 745.63 29.9
    1 15 0 38.7 4.4
    -1 15 0 34 4.3
    -3 -15 0 8815.52 299.07
    -3 -15 0 9287.47 298.77
    -3 15 0 8983.6 302.57
    3 15 0 9147.08 301.17
    -3 15 0 9661.43 301.87
    -5 -15 0 359.36 16.6
    -5 -15 0 379.96 17.7
    -5 15 0 381.46 17.9
    5 15 0 348.27 17.3
    -5 15 0 375.76 21.7
    0 16 0 118.79 8.5
    -2 -16 0 772.82 27.8
    -2 16 0 702.83 30.1
    2 16 0 748.53 30.4
    -4 -16 0 573.04 22.7
    -4 -16 0 574.14 23.7
    4 16 0 564.54 24.7
    -4 16 0 579.54 27.5
    -4 16 0 560.04 25.2
    1 17 0 40.2 5
    -1 17 0 40.6 5
    -3 -17 0 286.37 13.3
    -3 -17 0 280.17 12.8
    -3 17 0 282.87 15.2
    3 17 0 264.57 14.8
    -3 17 0 277.67 15.6
    -5 -17 0 51.69 5.6
    -5 -17 0 43.2 5.1
    5 17 0 49.5 6
    -5 17 0 50.59 5.9
    -5 17 0 45.2 8
    0 18 0 517.05 23.6
    -2 -18 0 49 4.4
    -2 18 0 48.2 5.8
    2 18 0 47.5 5.5
    -4 -18 0 0.4 1.5
    -4 -18 0 2.7 2
    -4 18 0 -0.6 2.5
    -4 18 0 7 4.8
    4 18 0 0.3 2.1
    1 19 0 23.9 4.9
    -1 19 0 26.7 5.2
    -3 -19 0 210.68 10.9
    -3 19 0 204.18 13.1
    3 19 0 182.78 12.9
    -3 19 0 190.88 12.9
    0 20 0 337.67 18.4
    -2 20 0 27.3 4.8
    2 20 0 25.7 5.3
    -2 20 0 31.4 5.8
    -4 -20 0 1.5 1.9
    -4 -20 0 5.8 2.9
    4 20 0 5.5 3.2
    -4 20 0 3.2 2.7
    -4 20 0 3.2 3.6
    -1 21 0 495.05 24.3
    1 21 0 505.25 24.3
    -3 -21 0 70.79 6.1
    -3 21 0 59.59 7.3
    3 21 0 60.79 7.5
    -3 21 0 52.19 7
    0 22 0 365.26 20
    2 22 0 6.5 3.7
    -2 22 0 7.5 3.6
    -2 22 0 4 3
    1 23 0 72.99 8.3
    -1 23 0 73.99 8.5
    0 24 0 14.3 4.5
    -2 24 0 -3.7 1.7
    -2 24 0 2.2 3.3
    2 24 0 0.8 3.1
    -6 0 1 1.4 3.2
    0 0 -1 0.1 0.2
    -2 0 -1 1.1 0.4
    -2 0 -1 0.6 0.6
    2 0 1 0.5 0.5
    2 0 1 -0.2 0.3
    -4 0 -1 -0.2 1.1
    -6 0 -1 -1.2 2.2
    -7 -1 1 235.38 17
    -7 1 1 274.57 18.1
    -5 -1 1 16.3 3.9
    -5 1 1 11.1 3.5
    -3 -1 1 124.09 7.6
    3 -1 -1 132.99 4.8
    -3 1 1 137.49 5
    -3 1 1 128.59 7.8
    -1 -1 1 369.96 13.9
    -1 -1 1 377.36 13.5
    1 -1 -1 410.86 14.1
    1 -1 -1 384.56 13.6
    -1 1 1 401.36 14.2
    1 1 -1 410.66 14.2
    -1 1 1 358.36 13.5
    1 1 -1 397.36 13.6
    -3 -1 -1 152.68 8.6
    -3 1 -1 150.78 8.6
    -5 -1 -1 4243.68 145.49
    -5 1 -1 4281.57 145.69
    -6 -2 1 1068.19 43.2
    -6 2 1 1013.2 43.1
    -4 -2 1 434.96 19.8
    -4 2 1 447.66 20.1
    2 -2 -1 1718.03 54.89
    -2 -2 1 1631.94 56.79
    2 -2 -1 1641.64 56.79
    2 2 -1 1621.34 54.69
    -2 2 1 1788.72 57.19
    -2 2 1 1645.94 55.19
    2 2 -1 1645.04 54.99
    2 2 -1 1705.63 56.89
    -2 2 -1 5761.32 175.18
    2 2 1 5050.99 174.78
    -4 -2 -1 1.5 1.4
    -4 2 -1 1.3 1.3
    -6 -2 -1 345.97 19.1
    -6 2 -1 324.87 19.2
    -7 -3 1 254.37 17.5
    -7 -3 1 273.67 17.5
    -7 3 1 257.27 17.7
    -5 -3 1 11.3 3.2
    -5 3 1 8.6 3.2
    -3 -3 1 8.4 2.1
    3 -3 -1 9.9 1.3
    -3 3 1 10.5 2.5
    3 3 -1 12.9 1.2
    3 3 -1 12.6 1.4
    -3 3 1 13.6 1.5
    1 -3 -1 1078.19 35.9
    1 -3 -1 1107.19 36.1
    -1 -3 1 1037.1 35.4
    -1 -3 1 1162.28 35.9
    -1 -3 1 1004.7 35.9
    1 3 -1 1145.69 36.2
    -1 3 1 991.1 35.9
    -1 3 1 1041.4 36.2
    1 3 -1 1070.39 35.7
    -3 -3 -1 190.88 7.1
    -3 -3 -1 188.48 10.4
    3 3 1 190.98 7.5
    -3 3 -1 187.38 7.4
    -3 3 -1 188.98 10.3
    -3 3 -1 194.78 7.8
    -5 -3 -1 1966.3 69.09
    -5 3 -1 1826.62 69.69
    -6 -4 1 86.39 16
    -6 -4 1 97.09 9.3
    -6 4 1 101.39 9.7
    -4 -4 1 370.66 16.4
    -4 -4 1 366.96 16.6
    4 -4 -1 327.77 12.4
    4 4 -1 339.67 12
    -4 4 1 321.77 16.7
    4 4 -1 347.37 12.3
    -4 4 1 349.47 12.9
    -2 -4 1 596.24 21.5
    2 -4 -1 600.94 20.7
    -2 -4 1 570.54 20.6
    -2 -4 1 620.14 21.8
    2 -4 -1 531.35 21.7
    2 4 -1 595.84 22.2
    2 4 -1 598.94 20.6
    -2 4 1 577.74 20.8
    -2 4 1 622.44 22.5
    -2 -4 -1 498.25 17.4
    -2 -4 -1 479.95 18.4
    -2 -4 -1 503.45 19.4
    2 -4 1 498.15 17.7
    2 4 1 490.45 18.4
    -2 4 -1 516.85 19.3
    -2 4 -1 480.15 17.6
    2 4 1 479.65 17.7
    -4 -4 -1 1079.79 39
    -4 -4 -1 913.41 39.2
    -4 4 -1 1025.3 34.6
    -4 4 -1 992.7 39.4
    -4 4 -1 1074.09 34.2
    -6 -4 -1 10.9 3.7
    -6 -4 -1 20.1 5
    -6 4 -1 4.7 3.2
    -7 -5 1 43.3 7.4
    -7 -5 1 50.29 8.2
    -7 5 1 35.8 7.4
    -5 -5 1 354.26 17.6
    -5 -5 1 351.26 17.7
    -5 5 1 320.77 18.2
    -1 -5 1 1412.86 46.8
    -1 -5 1 1350.96 46.3
    1 -5 -1 1351.46 47.3
    -1 -5 1 1413.46 47.3
    -1 5 1 1389.06 47.4
    1 5 -1 1294.77 47.1
    1 5 -1 1551.54 46.8
    -1 5 1 1407.16 47.3
    1 5 -1 1505.85 47.2
    -1 -5 -1 1686.33 52.99
    1 -5 1 1588.74 52.89
    -1 -5 -1 1543.35 51.79
    -1 -5 -1 1619.34 52.89
    1 5 1 1490.05 52.09
    -1 5 -1 1590.94 52.89
    1 5 1 1629.94 53.39
    1 5 1 1504.35 52.89
    -3 -5 -1 696.93 24.4
    -3 -5 -1 734.83 26.8
    -3 -5 -1 710.43 27.7
    3 5 1 669.93 24.8
    -3 5 -1 713.33 25.2
    -3 5 -1 675.73 24.6
    -3 5 -1 722.93 27.9
    -5 -5 -1 135.89 10
    -5 -5 -1 158.68 11.2
    -5 5 -1 149.39 11.1
    -6 -6 1 70.89 7.1
    -6 -6 1 62.59 7.7
    -6 6 1 58.69 7.6
    4 -6 -1 1.1 1.6
    -4 -6 1 -0.1 1.4
    -4 -6 1 -0.5 1.1
    4 6 -1 0.9 0.7
    -4 6 1 2.9 1.9
    4 6 -1 2.3 1.2
    -4 6 1 0.9 0.9
    -2 -6 1 16.9 1.9
    -2 -6 1 17.9 2.1
    2 -6 -1 21.3 2.2
    -2 -6 1 19.9 2.1
    -2 6 1 17.3 2
    -2 6 1 20.6 2.4
    2 6 -1 25.8 2.6
    2 6 -1 24.8 2.6
    2 6 -1 21.8 2.1
    2 6 1 7515.05 244.08
    -4 -6 -1 528.55 21.3
    -4 -6 -1 482.75 17.5
    -4 -6 -1 491.95 22
    -4 6 -1 474.65 18
    -4 6 -1 479.25 22.4
    4 6 1 493.65 18.1
    -4 6 -1 485.95 18.6
    -6 -6 -1 4.2 2.9
    -6 -6 -1 -1.7 2
    -6 6 -1 1.8 2.7
    -5 -7 1 5.9 2.5
    -5 -7 1 2.9 2.3
    5 7 -1 12.7 2
    5 7 -1 9.8 1.5
    -5 7 1 5.6 2.4
    -5 7 1 8.6 1.8
    -3 -7 1 608.94 24.3
    -3 -7 1 665.83 24.4
    3 -7 -1 639.24 23.3
    -3 -7 1 605.54 23
    3 7 -1 650.03 23.2
    -3 7 1 646.74 26
    -3 7 1 649.93 23.6
    -1 -7 1 207.28 8.2
    -1 -7 1 197.38 7.7
    1 -7 -1 194.28 8.8
    -1 -7 1 211.18 8.9
    1 7 -1 196.78 8.9
    1 7 -1 206.38 8.3
    1 7 -1 189.08 8.6
    -1 7 1 191.78 8.9
    -1 7 1 190.48 8.4
    -1 -7 -1 35.3 2.8
    1 -7 1 26 2.5
    -1 -7 -1 29.9 2.4
    -1 -7 -1 32.8 2
    -1 7 -1 31.7 2.8
    1 7 1 32.9 2.8
    1 7 1 33 2.8
    1 7 1 29.8 2.1
    -3 -7 -1 13.5 2.4
    -3 -7 -1 14.4 3
    -3 -7 -1 18.5 2.4
    3 -7 1 17.6 2.5
    -3 7 -1 15.6 3
    3 7 1 15.3 2.3
    -3 7 -1 19.5 2.3
    -5 -7 -1 35.4 5.9
    -5 -7 -1 34.5 4.6
    5 7 1 28.7 2.3
    -5 7 -1 26.1 2.5
    -5 7 -1 28.2 3.1
    -6 -8 1 433.76 21.6
    -6 -8 1 441.86 21.7
    -6 8 1 441.36 24.2
    4 -8 -1 26.7 3
    -4 -8 1 27.5 3.5
    -4 -8 1 26.8 3.4
    -4 8 1 18.3 3.8
    -4 8 1 29.4 3
    4 8 -1 22.7 2.5
    4 8 -1 27.4 3
    2 -8 -1 32.2 3.1
    -2 -8 1 38.7 3
    -2 -8 1 42.8 3
    -2 -8 1 37.9 3.1
    -2 8 1 40.3 3.4
    2 8 -1 38.5 3.4
    2 8 -1 37.1 3.2
    2 -8 1 1683.33 57.79
    -2 -8 -1 1806.92 57.79
    -2 -8 -1 1575.64 57.59
    -2 -8 -1 1763.52 56.59
    -2 8 -1 1710.83 57.89
    2 8 1 1640.24 57.69
    2 8 1 1663.23 57.19
    -4 -8 -1 32.4 5.1
    -4 -8 -1 31.6 2.8
    -4 -8 -1 26.7 3.6
    4 8 1 31.1 3.2
    -4 8 -1 30.7 3.6
    -4 8 -1 35.2 3.1
    -4 8 -1 38 5
    -6 -8 -1 1 2.3
    -6 -8 -1 3.6 3.2
    -6 8 -1 3.3 2.9
    -5 -9 1 317.07 16.2
    -5 -9 1 329.87 16.2
    -5 9 1 325.97 13.9
    5 9 -1 312.37 13.5
    5 9 -1 305.17 12.8
    -5 9 1 289.27 26.1
    -3 -9 1 793.22 27.7
    -3 -9 1 747.33 27.6
    3 9 -1 709.13 27.2
    -3 9 1 721.23 29.4
    -1 -9 1 2422.66 89.19
    -1 -9 1 2782.82 90.09
    -1 9 1 2924.91 91.59
    1 9 -1 2553.04 89.49
    1 9 -1 2805.32 89.99
    1 9 -1 2878.01 91.49
    -1 -9 -1 1321.77 42.9
    -1 -9 -1 1343.07 43.9
    -1 9 -1 1152.28 44.8
    1 9 1 1253.67 45
    1 9 1 1349.27 43.2
    -3 -9 -1 101.09 7
    -3 9 -1 130.09 8.5
    -3 9 -1 125.69 8
    3 9 1 127.19 7
    -5 -9 -1 1546.05 58.39
    -5 9 -1 1525.85 61.79
    5 9 1 1662.33 55.39
    -5 9 -1 1727.23 55.79
    -6 -10 1 656.33 28.4
    -6 -10 1 672.63 28.6
    6 10 -1 610.34 22.4
    -6 10 1 635.64 24.3
    -6 10 1 604.04 24.8
    -6 10 1 664.13 31.9
    6 10 -1 650.83 22.9
    -4 -10 1 4 1.8
    -4 -10 1 1 1.7
    -4 10 1 1.5 1.4
    -4 10 1 2.3 1.8
    -2 -10 1 39.2 3
    -2 -10 1 43.4 3.3
    -2 10 1 46.3 4.1
    -2 10 1 39.8 3.8
    2 10 -1 46.5 3.8
    -2 -10 -1 148.09 7.6
    -2 -10 -1 160.88 6.9
    -2 10 -1 149.09 8.3
    2 10 1 145.09 8.2
    2 10 1 157.18 7.7
    -4 -10 -1 23.7 4.3
    -4 -10 -1 30.2 3.7
    -4 10 -1 26.5 5.1
    -4 10 -1 32.9 3.5
    -6 -10 -1 10.2 3.9
    -6 -10 -1 16.1 3.8
    -6 10 -1 6.3 3.5
    -6 10 -1 12.4 2.3
    -5 -11 1 4 2.3
    -5 -11 1 1.6 1.9
    -5 11 1 3.4 2.1
    5 11 -1 -0.8 2
    -5 11 1 2.7 2.4
    -3 -11 1 271.37 11.8
    -3 -11 1 276.67 11.6
    -3 11 1 237.28 12.3
    3 11 -1 247.98 12
    -3 11 1 257.87 13.7
    -1 -11 1 236.88 13.5
    -1 -11 1 272.57 10.4
    -1 11 1 233.58 11.8
    1 11 -1 253.27 11.9
    -1 -11 -1 1667.33 54.49
    1 11 1 1613.14 56.19
    -1 11 -1 1574.54 56.09
    1 11 1 1572.34 53.69
    -3 -11 -1 152.88 7.5
    -3 -11 -1 142.39 8.4
    -3 11 -1 151.58 9.8
    3 11 1 153.08 8.6
    -3 11 -1 152.18 8.6
    -5 -11 -1 141.59 9.2
    -5 -11 -1 143.19 10.2
    -5 11 -1 131.49 11.8
    -5 11 -1 144.49 8.3
    -6 -12 1 80.39 7.6
    -6 -12 1 74.69 7.3
    6 12 -1 70.59 5.6
    -6 12 1 92.89 10
    -6 12 1 89.79 6.6
    -4 -12 1 1025.9 34.6
    -4 -12 1 882.71 34.2
    -4 12 1 851.61 37.4
    -4 12 1 887.31 34.8
    4 12 -1 949.71 34.4
    -2 -12 1 1631.84 54.09
    -2 -12 1 1661.43 53.59
    -2 12 1 1572.24 55.79
    -2 12 1 1522.15 55.49
    2 12 -1 1476.45 55.19
    0 12 -1 34.5 3.7
    0 12 1 36.8 2.8
    0 12 1 36.9 3.9
    -2 -12 -1 2855.01 89.89
    -2 -12 -1 2789.92 91.09
    2 12 1 2598.54 90.79
    2 12 1 2640.44 92.49
    -2 12 -1 2711.73 92.59
    -4 -12 -1 135.39 7.9
    -4 -12 -1 136.59 9.1
    4 12 1 143.29 8.7
    -4 12 -1 136.19 10.8
    -4 12 -1 157.78 8.8
    -6 -12 -1 0.6 2.2
    -6 -12 -1 0.7 2.5
    6 12 1 0.1 2
    -6 12 -1 -2.9 1.8
    -6 12 -1 -2.7 2.8
    -5 -13 1 4.7 2.5
    -5 -13 1 8.1 2.5
    5 13 -1 2.6 2.1
    -5 13 1 6.3 2.5
    -5 13 1 4.5 2.3
    -3 -13 1 4383.66 147.19
    -3 -13 1 4425.56 147.59
    3 13 -1 4408.26 148.79
    -3 13 1 4400.76 150.58
    -3 13 1 4727.03 149.88
    -1 13 1 0.4 1
    1 13 -1 3.4 1.6
    -1 -13 -1 29.4 2.9
    -1 13 -1 32.2 3.8
    1 13 1 30.3 3.7
    1 13 1 30.2 2.8
    -3 -13 -1 60.59 5.2
    -3 -13 -1 75.89 4.7
    -3 13 -1 63.09 6.5
    3 13 1 66.59 5.8
    -3 13 -1 63.39 5.6
    -5 -13 -1 762.32 29.9
    -5 -13 -1 777.62 32
    -5 13 -1 792.72 30.3
    5 13 1 766.52 30.2
    -5 13 -1 738.53 35.2
    -6 -14 1 8.2 3.2
    -6 -14 1 5.3 2.3
    6 14 -1 9.6 3
    -6 14 1 0.8 3.1
    -6 14 1 4.1 2.5
    -4 -14 1 42.4 4.4
    -4 -14 1 52.69 4.8
    4 14 -1 46 5
    -4 14 1 50.59 6.4
    -4 14 1 57.69 5.8
    -2 -14 1 85.79 5.2
    -2 -14 1 80.19 5.4
    -2 14 1 75.29 6.4
    -2 14 1 98.79 6.9
    2 14 -1 81.49 6.4
    0 14 1 9.3 2.6
    0 14 -1 12.4 2.8
    -2 -14 -1 2024.4 72.79
    -2 -14 -1 2255.97 72.39
    2 14 1 2070.09 74.29
    -2 14 -1 2145.89 74.49
    -4 -14 -1 9.8 2.3
    -4 -14 -1 7.4 4.1
    -4 14 -1 7.5 3.3
    4 14 1 12.6 2.9
    -4 14 -1 9 2.7
    -5 -15 1 2.1 1.9
    -5 -15 1 -2.3 1.5
    5 15 -1 3.6 2.4
    -5 15 1 2.7 2.3
    -5 15 1 1.3 2.6
    -3 -15 1 335.87 14.8
    -3 -15 1 342.87 15.2
    3 15 -1 362.46 16.8
    -3 15 1 357.86 17.2
    -3 15 1 321.47 17.3
    1 15 -1 7 2.6
    -1 15 1 5.6 2.3
    -1 -15 -1 39.6 3.5
    -1 15 -1 38.7 4.7
    1 15 1 38.6 4.4
    -3 -15 -1 101.19 6.1
    3 15 1 108.09 8.2
    -3 15 -1 110.19 8.9
    -3 15 -1 95.59 7.7
    -5 -15 -1 186.78 10.3
    -5 -15 -1 174.18 11.3
    -5 15 -1 174.88 13.7
    -5 15 -1 196.68 11.4
    5 15 1 202.48 11.8
    -4 -16 1 1620.04 53.99
    -4 -16 1 1446.16 53.39
    -4 16 1 1465.25 55.89
    4 16 -1 1496.65 55.09
    -4 16 1 1532.85 58.49
    -2 -16 1 1658.23 57.49
    -2 -16 1 1684.53 58.29
    -2 16 1 1699.73 60.09
    -2 16 1 1662.23 60.89
    2 16 -1 1680.13 60.39
    0 16 1 74.99 6.6
    0 16 -1 84.19 7
    -2 -16 -1 4756.72 167.58
    2 16 1 5286.07 171.18
    -2 16 -1 5236.68 170.68
    -4 -16 -1 146.99 8.2
    -4 -16 -1 154.28 9.5
    4 16 1 154.28 10.2
    -4 16 -1 137.79 9.8
    -4 16 -1 150.68 11.9
    -5 -17 1 2.9 2.4
    -5 -17 1 3.4 2.2
    -5 17 1 2.4 2.8
    -5 17 1 4 3.7
    5 17 -1 2.8 2.8
    -3 -17 1 1120.29 40.6
    -3 -17 1 1099.19 40
    3 17 -1 1112.29 42.8
    -3 17 1 1128.39 43.8
    -3 17 1 1098.19 43.3
    1 17 -1 15.2 3.8
    -1 17 1 7.5 2.9
    1 17 1 3.3 2.2
    -1 17 -1 0.6 1.8
    -3 -17 -1 321.27 13.5
    -3 -17 -1 285.67 19.6
    -3 17 -1 311.87 16.3
    -3 17 -1 298.97 17.5
    3 17 1 315.27 16.4
    -5 -17 -1 900.31 35.8
    -5 -17 -1 884.01 33.9
    -5 17 -1 867.71 36.2
    5 17 1 894.51 36.6
    -5 17 -1 934.31 41.4
    -4 -18 1 343.97 15.8
    -4 -18 1 324.07 15.3
    4 18 -1 338.97 17.5
    -4 18 1 330.97 19.2
    -2 18 1 182.88 11.8
    -2 18 1 166.98 10.6
    2 18 -1 176.68 11.5
    0 18 1 145.09 10.7
    0 18 -1 178.68 11.1
    -2 -18 -1 251.57 11.9
    2 18 1 230.68 13.9
    -2 18 -1 224.98 13.6
    -4 -18 -1 323.47 15.3
    -4 -18 -1 284.47 13.6
    -4 18 -1 319.67 18.6
    4 18 1 302.47 16.6
    -4 18 -1 300.07 18.5
    -3 -19 1 577.64 24.1
    3 19 -1 558.04 29.7
    -3 19 1 634.84 27.7
    1 19 -1 108.49 8.8
    -1 19 1 97.19 10.4
    -1 19 -1 254.17 21.1
    1 19 1 252.47 14.7
    -3 -19 -1 -3.3 1.5
    -3 19 -1 -1.1 1.9
    3 19 1 -1.3 3.8
    -3 19 -1 -1.7 1.8
    -4 -20 1 19 3.6
    -4 20 1 7.3 3.6
    4 20 -1 11.5 3.9
    -4 20 1 10.8 4
    -2 20 1 6.6 2.8
    2 20 -1 5.3 3
    -2 20 1 5.6 3
    0 20 1 1268.07 49.6
    0 20 -1 1277.67 49.6
    -2 -20 -1 84.49 6.5
    2 20 1 87.79 8.3
    -2 20 -1 83.19 8
    -4 -20 -1 26.3 4.6
    -4 -20 -1 38.7 4.3
    4 20 1 37.8 6.3
    -4 20 -1 40.7 6.8
    -4 20 -1 33.9 6.5
    -3 -21 1 191.98 10.4
    -3 21 1 197.68 13.3
    3 21 -1 173.98 12.7
    -3 21 1 186.28 13.5
    -1 21 1 153.18 11.9
    1 21 -1 166.78 11.7
    -1 21 -1 -1.6 1.9
    1 21 1 0.7 2.4
    -3 -21 -1 34 4.3
    -3 21 -1 34.3 6.2
    3 21 1 35 6.4
    -3 21 -1 38.5 6.6
    2 22 -1 4.2 2.7
    -2 22 1 -1.3 2.2
    0 22 1 40.3 6.8
    0 22 -1 26 5.5
    2 22 1 35 6.5
    -2 22 -1 35.8 6.4
    -1 23 1 264.57 16.8
    1 23 -1 270.27 16.5
    1 23 1 6 3.3
    -1 23 -1 10.6 3.7
    -2 24 1 33.6 6
    -2 24 1 34.3 7.2
    2 24 -1 51.69 6.9
    0 24 1 100.39 9.9
    0 24 -1 99.99 10
    -6 0 2 9999 332.17
    -4 0 2 151.08 10
    4 0 -2 167.18 6.2
    -2 0 -2 5248.27 173.68
    2 0 2 5438.66 173.78
    -4 0 -2 1442.26 52.69
    -6 0 -2 0.8 2.5
    -7 -1 2 208.18 15.2
    -7 1 2 189.78 14.8
    -5 -1 2 66.69 7
    -5 1 2 81.69 7.6
    -3 -1 2 273.17 10.6
    -3 -1 2 286.57 13.2
    3 -1 -2 279.87 10.6
    3 1 -2 273.17 10.7
    -3 1 2 281.87 10.9
    -3 1 2 274.17 13
    -3 -1 -2 192.08 10.1
    -3 -1 -2 190.38 7.7
    -3 1 -2 193.78 7.6
    3 1 2 192.58 8
    -3 1 -2 210.18 10.5
    -3 1 -2 182.88 7.9
    -5 -1 -2 375.36 19.2
    -5 1 -2 377.66 19.5
    -6 -2 2 153.88 12.5
    -6 2 2 177.38 13.1
    4 -2 -2 10.5 1.4
    -4 -2 2 3.6 1.9
    4 2 -2 11.6 1.4
    4 2 -2 9.5 1
    -4 2 2 5.5 2.2
    -4 2 2 11.5 1.6
    2 -2 -2 505.95 18
    -2 -2 2 489.15 18.9
    -2 -2 2 496.05 18.1
    2 -2 -2 471.95 19
    -2 2 2 507.35 18.4
    2 2 -2 505.55 18.3
    -2 2 2 484.95 19.2
    2 2 -2 522.85 19.3
    -2 -2 -2 2369.46 79.09
    -2 -2 -2 2391.06 79.99
    2 2 2 2330.07 79.49
    -2 2 -2 2457.85 79.69
    -2 2 -2 2460.65 80.49
    -4 -2 -2 92.39 7
    -4 2 -2 80.89 3.9
    -4 2 -2 74.69 6.7
    -4 2 -2 83.59 3.8
    -6 -2 -2 1.6 2.2
    -6 -2 -2 -0.6 2.7
    -6 2 -2 1.7 2.2
    -7 -3 2 115.99 10.8
    -7 -3 2 106.19 10.3
    -7 3 2 96.89 10.6
    -5 -3 2 157.78 10.9
    -5 3 2 172.08 11.7
    3 -3 -2 229.78 9.5
    3 3 -2 235.68 9.3
    3 3 -2 248.88 10
    -3 3 2 247.98 10.2
    -3 3 2 234.38 11.8
    -1 -3 -2 397.56 15.1
    -1 -3 -2 394.76 13.9
    -1 -3 -2 400.46 14.9
    -1 3 -2 390.46 15.1
    1 3 2 411.66 15.6
    1 3 2 376.86 15.1
    -3 -3 -2 217.98 8.5
    -3 -3 -2 204.98 10.9
    -3 -3 -2 205.58 11.5
    -3 3 -2 219.08 9.4
    3 3 2 218.18 9.2
    -3 3 -2 212.08 8.6
    -3 3 -2 215.98 11.2
    -5 -3 -2 566.04 26.7
    -5 -3 -2 578.24 25.4
    -5 3 -2 554.84 26.1
    -6 -4 2 544.75 25.8
    -6 -4 2 553.84 26.2
    -6 4 2 542.95 26.9
    4 -4 -2 345.17 13.3
    -4 -4 2 347.17 16.5
    -4 -4 2 330.87 15.7
    4 4 -2 362.66 13.7
    4 4 -2 356.56 13
    -4 4 2 368.16 14
    -4 4 2 354.06 17.3
    2 -4 -2 23.3 2.4
    -2 -4 2 17.3 2.2
    2 -4 -2 18.6 2
    2 4 -2 18.8 2.4
    -2 4 2 18.4 2.3
    2 4 -2 20.3 1.9
    -2 4 2 19.3 2.1
    2 4 -2 23.4 2.3
    0 -4 -2 107.89 4.5
    0 -4 -2 100.79 5.3
    0 4 -2 101.49 4.7
    0 4 -2 108.69 5.6
    0 4 2 101.59 5.5
    0 4 2 105.09 3.7
    0 4 -2 94.49 5.1
    0 4 2 108.99 4.7
    -2 4 -2 7512.05 244.18
    -4 -4 -2 3.4 1.9
    -4 -4 -2 1.5 0.9
    -4 -4 -2 1.2 2.1
    -4 4 -2 2.7 1.3
    -4 4 -2 1.6 0.8
    4 4 2 2.4 1
    -4 4 -2 3.7 2.2
    -6 -4 -2 -0.9 2.4
    -6 -4 -2 1.4 2.7
    -6 4 -2 0.5 2.5
    -7 -5 2 -1.5 3
    -7 -5 2 2.8 3.4
    -7 5 2 1 2.9
    -5 -5 2 24.9 4.6
    -5 -5 2 29.3 4.8
    5 -5 -2 31.1 2.4
    5 5 -2 30.7 2.2
    -5 5 2 22.2 4.6
    -5 5 2 28.5 2.6
    -3 -5 2 2295.17 81.09
    -3 -5 2 2516.45 80.59
    3 -5 -2 2413.06 79.39
    3 5 -2 2474.55 79.19
    -3 5 2 2455.35 80.19
    -3 5 2 2256.57 82.09
    3 5 -2 2331.67 79.69
    -1 -5 2 133.59 6
    1 -5 -2 118.19 6.3
    1 -5 -2 131.69 5.7
    -1 -5 2 133.69 4.9
    1 5 -2 122.79 5.1
    1 5 -2 135.09 6.1
    1 5 -2 120.59 6.2
    -1 5 2 137.29 6
    -1 5 2 123.69 6.6
    -1 -5 -2 390.36 13.3
    -1 -5 -2 350.66 14.7
    -1 5 -2 402.26 15
    1 5 2 392.26 13.5
    1 5 2 392.56 15.5
    -1 5 -2 402.46 15.5
    1 5 2 396.56 15.4
    -3 -5 -2 6.3 1.7
    -3 -5 -2 5.7 1.3
    -3 -5 -2 2.4 1.8
    -3 5 -2 5.3 1.4
    -3 5 -2 4 1.6
    -3 5 -2 2.3 1.4
    3 5 2 6.8 1.7
    -5 -5 -2 116.99 9.3
    -5 5 -2 132.49 5.5
    -5 5 -2 135.59 10.7
    -5 5 -2 134.79 5.8
    -6 -6 2 43.9 6.6
    -6 -6 2 28 5.7
    -6 6 2 38.1 6.8
    4 -6 -2 134.69 6.9
    -4 -6 2 140.79 8.9
    -4 -6 2 143.99 8.5
    -4 6 2 138.59 7.4
    4 6 -2 144.89 6.8
    -4 6 2 149.39 10
    -2 -6 2 2481.15 81.99
    -2 -6 2 2434.06 80.89
    2 -6 -2 2353.16 82.19
    2 -6 -2 2503.65 81.99
    -2 6 2 2527.35 82.59
    2 6 -2 2696.13 81.89
    2 6 -2 2175.28 81.49
    -2 6 2 2495.85 82.89
    2 6 -2 2498.65 82.29
    0 -6 -2 98.99 4.6
    0 -6 2 100.09 5.4
    0 6 -2 102.09 5.5
    0 6 2 103.59 4
    0 6 -2 110.89 5.1
    0 6 2 97.99 5.7
    0 6 2 96.69 4.8
    -2 -6 -2 1524.75 52.79
    -2 -6 -2 1523.25 51.59
    -2 -6 -2 1504.25 50.99
    2 6 2 1512.05 52.19
    2 6 2 1548.45 51.19
    -2 6 -2 1528.95 52.29
    -2 6 -2 1477.15 51.49
    -4 -6 -2 73.79 6.2
    -4 -6 -2 84.09 7.3
    -4 -6 -2 76.09 4.4
    -4 6 -2 82.59 4.7
    -4 6 -2 71.99 6.9
    -4 6 -2 70.49 5.1
    4 6 2 76.39 4.9
    -6 -6 -2 176.28 12.7
    -6 -6 -2 206.98 14.5
    -6 6 -2 191.98 14.4
    -7 -7 2 59.69 7.4
    -7 -7 2 60.69 7.5
    -7 7 2 50.89 8.8
    -5 -7 2 233.68 13.3
    -5 -7 2 223.28 12.6
    5 -7 -2 226.88 10.1
    5 7 -2 232.48 10.3
    -5 7 2 230.48 10.7
    5 7 -2 234.48 9.6
    -5 7 2 254.67 15.2
    -3 -7 2 112.69 6.4
    -3 -7 2 126.79 7.2
    3 -7 -2 119.99 6.5
    -3 7 2 124.39 8
    3 7 -2 115.79 6.7
    3 7 -2 114.39 6.2
    -3 7 2 121.39 6.9
    1 -7 -2 3172.98 104.19
    -1 -7 2 2942.01 103.79
    1 7 -2 3255.87 103.39
    1 7 -2 3221.78 104.09
    -1 7 2 3081.29 102.69
    -1 7 2 3240.58 104.49
    1 7 -2 3339.57 102.39
    -1 7 2 2885.21 103.09
    -1 -7 -2 1617.74 51.69
    -1 -7 -2 1676.63 53.69
    1 -7 2 1615.94 54.29
    -1 -7 -2 1549.34 54.09
    1 7 2 1535.55 54.59
    1 7 2 1563.24 52.09
    -1 7 -2 1559.34 54.29
    -3 -7 -2 1754.52 59.79
    -3 -7 -2 1742.03 62.39
    -3 -7 -2 1755.42 60.39
    3 7 2 1799.02 60.69
    -3 7 -2 1777.72 60.19
    -3 7 -2 1784.92 60.89
    -3 7 -2 1762.92 62.59
    -5 -7 -2 1.7 1
    -5 -7 -2 3.1 2.1
    -5 -7 -2 0.6 2.4
    -5 7 -2 1.4 1.1
    5 7 2 1.8 1.3
    -5 7 -2 3.3 2.4
    -5 7 -2 3.6 2.1
    -6 -8 2 247.58 14.1
    -6 -8 2 234.28 14.4
    -6 8 2 213.68 15.7
    -6 8 2 223.98 10.1
    -4 -8 2 10.8 2.5
    -4 -8 2 13 2.7
    -4 8 2 11.6 3.2
    -4 8 2 17.2 3
    4 8 -2 13.7 2.7
    4 8 -2 16.9 2.5
    -2 -8 2 1730.83 58.29
    -2 -8 2 1757.22 59.39
    2 8 -2 1792.02 59.89
    -2 8 2 1708.13 60.49
    -2 8 2 1746.43 60.49
    2 8 -2 1802.12 59.49
    0 -8 -2 1463.55 49.1
    0 8 2 1436.96 50.89
    0 8 2 1467.55 48.1
    0 8 -2 1497.05 50.69
    -2 -8 -2 295.17 13.3
    -2 -8 -2 320.57 11.7
    2 8 2 314.97 13.6
    2 8 2 296.57 12.1
    -2 8 -2 305.07 13.3
    -4 -8 -2 42.7 5.2
    -4 -8 -2 47.9 4.7
    -4 -8 -2 42.6 3.7
    4 8 2 47.4 4.3
    -4 8 -2 47.7 3.9
    -4 8 -2 48.7 5.6
    -6 -8 -2 118.49 11.6
    -6 -8 -2 140.99 11.7
    -6 8 -2 142.89 12.6
    -5 -9 2 15.4 3.5
    -5 -9 2 8.8 2.8
    -5 9 2 10.6 3.6
    5 9 -2 17 2.6
    5 9 -2 26.2 4
    -5 9 2 17.2 3.3
    -3 -9 2 2.5 1.2
    -3 -9 2 6.1 1.7
    -3 9 2 9.7 2.3
    -3 9 2 3.1 1.6
    -1 -9 2 5.6 1.6
    -1 9 2 3.1 1.5
    1 9 -2 4.1 1.1
    1 9 -2 10.5 2.4
    -1 9 2 4.5 1.2
    -1 -9 -2 993.1 33.4
    1 9 2 958.3 32
    1 9 2 942.41 35
    -1 9 -2 906.81 34.3
    -3 -9 -2 141.19 8.4
    -3 -9 -2 125.09 6.9
    -3 9 -2 124.09 8.7
    -3 9 -2 136.89 7.7
    -5 -9 -2 1.6 2.3
    -5 -9 -2 1.6 1.5
    -5 -9 -2 3.3 2.7
    -5 9 -2 3.9 2.8
    5 9 2 4 1.8
    -6 -10 2 418.26 21.6
    -6 -10 2 439.76 21.7
    -6 10 2 427.06 24.1
    6 10 -2 452.95 16.8
    -4 -10 2 10.4 2.6
    -4 -10 2 17.3 3.1
    -4 10 2 13.5 3.3
    -4 10 2 12.8 3
    4 10 -2 19 3
    -2 -10 2 213.28 9
    -2 -10 2 223.48 10.1
    -2 10 2 211.78 11
    2 10 -2 219.18 10.7
    -2 10 2 235.18 11.1
    0 -10 -2 6 1.4
    0 10 -2 5.5 1.8
    0 10 2 6.1 1.9
    -2 -10 -2 38.6 3.6
    -2 -10 -2 34.3 2.4
    2 10 2 32.2 2.9
    -2 10 -2 35.2 3.7
    2 10 2 33.5 3.7
    -4 -10 -2 52.09 4.7
    -4 -10 -2 49.99 5.6
    -4 10 -2 49.3 4.6
    -4 10 -2 49.4 5.9
    4 10 2 53.59 5
    -6 -10 -2 1.8 3.1
    -6 10 -2 1.5 2.8
    -6 10 -2 1.6 1.6
    -5 -11 2 41.1 5
    -5 -11 2 46.3 5
    5 11 -2 43.1 4.1
    -5 11 2 46.3 4.8
    -5 11 2 56.99 7
    -3 -11 2 392.56 16.5
    -3 -11 2 402.86 15.7
    -3 11 2 402.36 18.5
    -3 11 2 415.16 17.7
    3 11 -2 373.16 16.9
    -1 -11 2 4827.82 165.28
    1 11 -2 5187.88 166.88
    -1 11 2 4934.21 164.98
    -1 11 2 5216.68 167.18
    -1 -11 -2 34.1 3.1
    -1 11 -2 37.5 3.8
    1 11 2 33.3 2.5
    1 11 2 35.7 3.7
    -3 -11 -2 54.59 3.7
    -3 -11 -2 50.39 4.8
    -3 11 -2 43.1 5.1
    3 11 2 47 4.8
    -3 11 -2 46.9 4.4
    -5 -11 -2 259.37 15.2
    -5 -11 -2 267.67 13.4
    -5 11 -2 312.67 18
    5 11 2 252.97 12.8
    -5 11 -2 249.68 12.5
    -6 -12 2 75.49 7.5
    -6 -12 2 85.59 7.3
    6 12 -2 83.49 7.8
    -6 12 2 77.59 6.7
    -4 -12 2 3.8 1.9
    -4 -12 2 2.7 1.8
    4 12 -2 1.9 1.9
    -4 12 2 2.6 2.4
    -2 -12 2 344.57 13.6
    -2 -12 2 358.06 14.9
    -2 12 2 366.86 15.8
    -2 12 2 344.87 16.2
    2 12 -2 344.47 15.8
    0 12 -2 389.96 16.6
    0 12 2 348.47 16.6
    -2 -12 -2 2805.12 97.09
    -2 -12 -2 3105.89 95.29
    2 12 2 2796.32 96.09
    2 12 2 2886.61 98.89
    -2 12 -2 2911.51 98.79
    -4 -12 -2 237.28 13.7
    -4 -12 -2 256.37 11.4
    -4 12 -2 237.48 12.3
    4 12 2 233.68 12.7
    -4 12 -2 237.88 14.9
    -5 -13 2 13.7 3
    -5 -13 2 16.6 3.6
    5 13 -2 9 2.9
    -5 13 2 14.5 3.6
    -5 13 2 8.7 3.5
    -3 -13 2 1972.3 65.99
    -3 -13 2 2021.4 67.39
    -3 13 2 1940.01 69.49
    3 13 -2 1889.91 68.09
    -3 13 2 1926.11 69.09
    -1 13 2 102.99 7.4
    -1 13 2 95.19 5.9
    1 13 -2 101.79 7.1
    -1 -13 -2 844.62 30.4
    -1 13 -2 798.02 32.1
    1 13 2 862.71 32.7
    -3 -13 -2 21.4 3.8
    -3 13 -2 18.9 4.1
    3 13 2 24 4.2
    -3 13 -2 17.2 3.4
    -5 -13 -2 346.77 18.2
    -5 -13 -2 350.86 16
    5 13 2 356.36 17.1
    -5 13 -2 357.06 20.9
    -5 13 -2 364.16 16.6
    -6 -14 2 162.08 10.6
    -6 -14 2 168.38 11.3
    6 14 -2 173.68 9.9
    -6 14 2 159.28 13.9
    -6 14 2 176.48 11.1
    -4 -14 2 2463.35 85.79
    -4 -14 2 2630.94 87.09
    -4 14 2 2497.15 90.79
    4 14 -2 2584.14 87.49
    -4 14 2 2527.35 89.09
    -2 -14 2 1804.12 60.19
    -2 -14 2 1833.52 61.59
    -2 14 2 1683.73 63.49
    -2 14 2 1677.63 62.19
    2 14 -2 1906.11 63.49
    0 14 2 129.79 6.2
    0 14 -2 138.99 8.9
    0 14 2 129.99 8.8
    -2 -14 -2 6581.94 223.18
    -2 14 -2 7311.87 225.98
    2 14 2 6434.06 222.38
    2 14 2 6969.1 225.98
    -4 -14 -2 1475.85 55.19
    -4 -14 -2 1522.45 52.49
    -4 14 -2 1634.04 58.89
    -4 14 -2 1488.55 55.09
    4 14 2 1501.05 55.69
    -5 -15 2 87.29 7.9
    -5 -15 2 88.49 7
    -5 15 2 100.19 9.6
    5 15 -2 85.99 7
    -5 15 2 79.99 7.6
    -3 -15 2 8096.59 279.67
    -3 -15 2 8694.63 281.37
    -3 15 2 8350.36 283.87
    -3 15 2 8720.53 283.97
    3 15 -2 9164.38 283.27
    -1 15 2 204.98 12.1
    -1 15 2 223.98 10.5
    1 15 -2 195.88 11.5
    -1 -15 -2 452.45 17.9
    1 15 2 436.66 20.3
    1 15 2 436.86 16.8
    -1 15 -2 443.66 20
    -3 -15 -2 12.8 2.2
    -3 -15 -2 9.2 2.8
    -3 15 -2 8.2 2.8
    -3 15 -2 13.6 3.4
    3 15 2 11.8 3.2
    -5 -15 -2 513.05 24.9
    -5 -15 -2 604.34 23
    -5 15 -2 555.24 29
    5 15 2 573.64 25.3
    -5 15 -2 588.34 24.6
    -4 -16 2 536.15 22.8
    -4 -16 2 532.85 21.6
    4 16 -2 569.34 24
    -4 16 2 461.45 29.6
    -4 16 2 587.04 25.3
    -2 -16 2 725.93 27.6
    2 16 -2 690.73 29.1
    -2 16 2 701.23 29.8
    -2 16 2 706.53 28.2
    0 16 2 0.6 1.5
    0 16 -2 -0.3 1.5
    -2 -16 -2 849.91 32
    2 16 2 871.01 34.7
    -2 16 -2 839.82 34.4
    -4 -16 -2 408.16 18.8
    -4 -16 -2 405.46 16.4
    -4 16 -2 389.86 19.1
    -4 16 -2 371.86 21.1
    4 16 2 431.06 20.3
    -5 -17 2 5.6 2.2
    -5 -17 2 0.7 1.9
    -5 17 2 5.4 3.3
    5 17 -2 7 2.9
    -3 -17 2 27.5 3.8
    -3 -17 2 21.4 3.6
    -3 17 2 20.6 4.9
    3 17 -2 26.2 5.1
    -3 17 2 19.5 4.8
    -1 17 2 119.69 9.2
    1 17 -2 114.59 8.8
    -1 17 2 120.69 7.4
    -1 -17 -2 27.5 3.4
    1 17 2 33.8 5.8
    -1 17 -2 26.8 4.6
    -3 -17 -2 223.78 10.1
    -3 -17 -2 220.18 11.9
    -3 17 -2 224.58 13.4
    -3 17 -2 237.98 14.4
    3 17 2 217.28 13.3
    -4 -18 2 128.99 9.2
    4 18 -2 129.79 9.5
    -4 18 2 112.29 9.9
    -4 18 2 108.49 10.3
    -2 18 2 3.1 2
    2 18 -2 2.2 2.2
    -2 18 2 1.9 1.9
    0 18 2 13.7 3.7
    0 18 -2 14.1 3.8
    -2 -18 -2 2232.38 78.09
    -2 18 -2 2302.67 81.49
    2 18 2 2280.07 81.59
    -4 -18 -2 0.3 1.3
    -4 -18 -2 -0.6 2.1
    -4 18 -2 4.2 2.2
    4 18 2 -2 2.2
    -4 18 -2 -0.7 2.2
    -3 -19 2 372.46 17
    -3 -19 2 348.97 15.5
    -3 19 2 373.16 19.2
    3 19 -2 337.37 19
    -3 19 2 371.06 19.6
    -1 19 2 565.44 28.8
    -1 19 2 534.05 22.5
    -1 19 -2 169.08 11.8
    -3 -19 -2 27.4 4.4
    -3 19 -2 35.4 5.8
    3 19 2 25.3 5.2
    -3 19 -2 25.1 5.1
    -4 -20 2 3.5 2.5
    -4 -20 2 -2.6 1.5
    4 20 -2 0.5 2.2
    -4 20 2 0 2
    -4 20 2 1.6 2.7
    2 20 -2 0.7 2.2
    -2 20 2 0.5 1.7
    -2 20 2 0.5 2.2
    0 20 2 280.97 16.5
    0 20 -2 286.47 16.4
    -2 -20 -2 180.08 10.3
    2 20 2 179.08 12.7
    -2 20 -2 181.38 12.3
    3 21 -2 66.49 7.3
    -3 21 2 61.69 7.3
    -3 21 2 52.79 7.1
    -1 21 2 163.18 9.8
    1 21 -2 155.78 11.8
    -1 21 2 161.48 12.2
    1 21 2 233.88 14.8
    -1 21 -2 200.78 13.8
    -3 -21 -2 172.18 10.4
    -3 21 -2 150.28 12.2
    3 21 2 168.38 12.4
    -3 21 -2 159.18 11.9
    -2 22 2 388.06 18.5
    2 22 -2 361.86 20
    -2 22 2 342.27 20.1
    0 22 -2 56.79 7
    0 22 2 58.09 7.5
    -2 -22 -2 395.06 18.7
    2 22 2 436.16 22.9
    -2 22 -2 419.96 22.3
    -1 23 2 13.8 4.8
    1 23 -2 15.3 4.3
    -1 23 2 15.9 3.5
    1 23 2 13.4 4.4
    -1 23 -2 13.3 4.3
    -2 24 2 6.3 4.3
    2 24 -2 6.1 3.9
    -2 24 2 8.8 3.4
    0 24 -2 1.8 3.1
    0 24 2 8.7 3.7
    -6 0 3 -0.3 2.7
    4 0 -3 2 1.1
    -4 0 3 1.2 0.8
    -4 0 3 -0.7 1
    -2 0 3 -0.1 0.6
    2 0 -3 5.3 1.4
    -2 0 3 0.7 0.7
    2 0 -3 -0.2 0.8
    -2 0 -3 0.5 0.8
    -2 0 -3 -1.5 0.8
    2 0 3 1.3 1
    -4 0 -3 0.7 1.9
    -4 0 -3 0.6 1
    -4 0 -3 2.6 1.2
    -6 0 -3 0.8 2.5
    -7 -1 3 41.7 7.5
    -7 1 3 39.5 7.1
    -5 -1 3 185.18 12.4
    5 -1 -3 205.08 8
    5 1 -3 208.28 7.9
    5 1 -3 195.48 7.7
    -5 1 3 207.98 13
    3 -1 -3 779.12 27.9
    -3 -1 3 778.22 28
    -3 -1 3 760.22 29.6
    3 1 -3 785.92 28.1
    -3 1 3 796.62 28.3
    -3 1 3 769.92 29.8
    -1 -1 -3 1746.63 61.49
    -1 -1 -3 2027.1 63.49
    1 -1 3 1735.23 61.59
    1 1 3 1768.32 61.79
    -3 -1 -3 1302.97 44.9
    -3 -1 -3 1308.67 46.8
    3 -1 3 1321.37 45
    -3 1 -3 1323.27 45.5
    -3 1 -3 1281.37 47
    3 1 3 1317.57 45.2
    -5 -1 -3 20.8 4.5
    -5 1 -3 21.2 4.5
    -6 -2 3 70.59 8.1
    -6 2 3 82.79 9.1
    4 -2 -3 1088.49 38.6
    -4 -2 3 1138.39 42.6
    -4 2 3 1168.88 43.2
    4 2 -3 1104.19 38.4
    -4 2 3 1143.59 39.4
    4 2 -3 1136.59 39.1
    2 -2 -3 50.09 3.8
    2 -2 -3 38.2 3.8
    -2 -2 3 42.5 3.4
    -2 -2 3 34 3.2
    -2 2 3 42.2 3.5
    -2 2 3 33.8 3.3
    -2 -2 -3 4164.88 142.89
    -2 -2 -3 4194.38 141.39
    -2 -2 -3 4454.55 143.49
    2 -2 3 4446.16 141.79
    -2 2 -3 4307.07 142.09
    -2 2 -3 4433.26 142.19
    2 2 3 4191.88 141.99
    -4 -2 -3 5378.86 185.68
    -4 -2 -3 5661.03 181.38
    -4 2 -3 5647.24 186.78
    -4 2 -3 5618.14 181.38
    4 2 3 5727.03 181.98
    -4 2 -3 5465.15 182.08
    -6 -2 -3 270.57 16.4
    -6 -2 -3 254.17 17.7
    -6 2 -3 277.47 17.5
    -7 -3 3 15.6 5.1
    -7 -3 3 16.4 4.8
    -7 3 3 17 5.2
    -5 -3 3 275.97 15.3
    5 -3 -3 276.17 10.9
    -5 3 3 270.57 11.3
    5 3 -3 265.47 10.9
    -5 3 3 315.47 16.5
    5 3 -3 284.67 10.6
    3 -3 -3 1155.28 41.6
    -3 -3 3 1170.38 43.2
    -3 3 3 1194.88 42.4
    3 3 -3 1188.98 42.4
    -3 3 3 1329.47 44.2
    -1 -3 -3 6019.7 202.98
    -1 3 -3 6421.96 203.48
    -3 -3 -3 615.94 22.7
    -3 -3 -3 655.23 26.3
    -3 3 -3 612.54 23.4
    -3 3 -3 607.34 22.4
    3 3 3 611.64 23.3
    -3 3 -3 611.44 24.8
    -5 -3 -3 43.3 7.1
    -5 -3 -3 27 5
    -5 3 -3 29.9 5.5
    -6 -4 3 96.59 8.9
    -6 -4 3 88.99 8.2
    -6 4 3 84.19 9
    -4 -4 3 721.53 28.6
    4 -4 -3 691.13 25.5
    -4 -4 3 716.63 27.4
    -4 4 3 716.53 26.5
    -4 4 3 705.43 29.3
    4 4 -3 711.33 25.3
    4 4 -3 705.83 26.2
    -2 -4 3 3563.74 114.69
    2 -4 -3 3516.95 114.59
    2 -4 -3 3435.96 114.39
    -2 -4 3 3595.44 112.39
    2 4 -3 3377.96 114.69
    -2 4 3 3259.87 114.79
    -2 4 3 3467.65 114.69
    0 -4 -3 51.29 3.9
    0 -4 -3 53.29 2.2
    0 -4 -3 52.89 3
    0 4 -3 49.6 3.9
    0 4 3 51.89 2.1
    0 4 3 51.29 4.8
    0 4 3 52.59 4.1
    0 4 -3 50.49 3.2
    -2 -4 -3 446.76 16.7
    -2 -4 -3 425.66 17.1
    -2 -4 -3 435.46 18.4
    -2 4 -3 446.76 17.1
    2 4 3 437.26 17.8
    -2 4 -3 446.96 17.8
    -4 -4 -3 49.9 6
    -4 -4 -3 56.19 5.6
    -4 -4 -3 53.29 4
    -4 4 -3 61.19 4.6
    -4 4 -3 50.29 5.8
    4 4 3 56.49 4.2
    -4 4 -3 56.29 3.8
    -6 -4 -3 82.89 9.4
    -6 -4 -3 89.89 9
    -6 4 -3 90.79 9.6
    -7 -5 3 -0.4 2.6
    -7 -5 3 -0.2 2.6
    -7 5 3 -0.9 2.4
    -5 -5 3 203.78 12.3
    5 -5 -3 188.88 8.9
    -5 -5 3 207.18 11.5
    -5 5 3 210.78 13.4
    -5 5 3 200.58 9.6
    5 5 -3 191.28 9.3
    5 5 -3 206.68 8.6
    -3 -5 3 916.91 31.3
    3 -5 -3 904.01 31.8
    -3 -5 3 902.41 32.9
    3 5 -3 849.12 32.2
    -3 5 3 878.91 33.6
    3 5 -3 853.81 31.3
    -3 5 3 899.31 32.6
    -1 -5 3 1709.13 61.29
    1 -5 -3 1957.9 62.69
    1 -5 -3 2047.8 61.09
    -1 5 3 1871.91 60.99
    1 5 -3 1788.72 62.19
    1 5 -3 1802.02 59.59
    1 5 -3 1700.33 61.29
    -1 5 3 1863.01 60.49
    1 5 -3 1781.02 62.79
    -1 5 3 1828.02 62.99
    -1 -5 -3 2353.66 80.39
    -1 -5 -3 2344.87 80.89
    -1 -5 -3 2449.45 78.29
    -1 5 -3 2495.65 80.89
    -1 5 -3 2384.86 81.49
    1 5 3 2448.16 81.69
    -3 -5 -3 17.8 2.2
    -3 -5 -3 17.4 2.7
    -3 -5 -3 12.9 3.1
    3 5 3 15.2 2.9
    -3 5 -3 11.5 2.6
    -3 5 -3 13.5 2.3
    -3 5 -3 18.9 3.2
    -5 -5 -3 336.57 18.4
    -5 -5 -3 291.07 16
    -5 -5 -3 288.87 10.8
    -5 5 -3 308.67 17.9
    -5 5 -3 282.27 12.1
    5 5 3 302.67 11.5
    -5 5 -3 290.07 11.6
    6 -6 -3 81.59 4.7
    -6 -6 3 97.39 8.2
    -6 -6 3 97.39 8.7
    -6 6 3 99.69 9.5
    -6 6 3 81.79 4.8
    -4 -6 3 3617.04 120.29
    4 6 -3 3707.53 120.19
    -4 6 3 3627.04 120.39
    -4 6 3 3400.46 122.99
    4 6 -3 3690.43 119.09
    -2 -6 3 1320.57 41.1
    2 -6 -3 1131.19 46.6
    2 -6 -3 1228.88 43.2
    -2 -6 3 1240.58 43
    2 6 -3 1339.87 43.4
    -2 6 3 1183.78 43.5
    2 6 -3 1200.98 43.8
    -2 6 3 1273.57 44.3
    0 -6 -3 4.6 1
    0 -6 -3 6.3 1.5
    0 6 -3 6 1.6
    0 6 -3 3.9 1.1
    0 6 3 9.1 2
    0 6 -3 8.7 1.7
    0 6 3 4.9 1.1
    -2 -6 -3 2346.07 79.49
    -2 -6 -3 2329.37 78.19
    -2 -6 -3 2170.78 80.29
    2 6 3 2411.46 80.59
    -2 6 -3 2510.45 79.69
    2 6 3 2431.06 77.99
    -4 -6 -3 581.54 26
    -4 -6 -3 574.84 24
    -4 -6 -3 573.84 21.6
    -4 6 -3 594.94 26.2
    4 6 3 586.24 22.8
    -4 6 -3 584.44 25.1
    -4 6 -3 591.14 22
    -6 -6 -3 71.09 7.9
    -6 -6 -3 73.79 9.2
    -6 6 -3 74.59 8.8
    -7 -7 3 3 3.1
    -7 -7 3 3.3 3.7
    -7 7 3 2.8 3.9
    -5 -7 3 36.2 4.8
    -5 -7 3 32.2 4.8
    5 7 -3 23.5 3.8
    -5 7 3 27.1 5
    5 7 -3 29.7 3
    -5 7 3 23.2 3.6
    -3 -7 3 15.2 2.7
    -3 -7 3 18.6 2
    3 7 -3 14.4 2.5
    -3 7 3 22.3 3.7
    -1 -7 3 705.93 27.3
    1 -7 -3 778.42 26
    -1 7 3 747.93 28.5
    1 7 -3 749.82 25.2
    -1 7 3 717.43 26.3
    -1 7 3 800.92 26.4
    -1 7 -3 281.47 14.3
    1 7 3 314.67 13.7
    -3 -7 -3 0.8 1.4
    -3 -7 -3 3.8 1.5
    -3 7 -3 2.4 1.3
    3 7 3 5 1.9
    3 7 3 2.2 1.3
    -3 7 -3 3.1 1.6
    -5 -7 -3 0.8 2
    -5 -7 -3 0.4 2.4
    -5 7 -3 4.4 1.6
    5 7 3 4.1 1.8
    -5 7 -3 4.4 3.1
    -5 7 -3 5.4 2.3
    -6 -8 3 248.28 14.2
    -6 -8 3 283.57 15.9
    -6 8 3 256.97 17
    -6 8 3 258.57 12.1
    6 8 -3 260.97 10.6
    -4 -8 3 793.92 28.2
    -4 -8 3 748.83 29.7
    -4 8 3 765.92 29.1
    -4 8 3 686.93 30.9
    -2 -8 3 64.89 3.3
    -2 -8 3 64.39 4.5
    2 8 -3 61.89 4.7
    2 8 -3 57.69 5.5
    -2 8 3 63.29 4.7
    -2 8 3 71.89 5.4
    0 -8 -3 2.5 1
    0 8 3 1.4 1.1
    0 8 -3 2.2 1.1
    0 8 3 2.3 0.5
    -2 -8 -3 1093.39 36.2
    2 8 3 1084.49 39.6
    2 8 3 1081.69 36.4
    -2 8 -3 1048.2 38.6
    -4 -8 -3 645.34 28.3
    -4 -8 -3 671.83 26
    4 8 3 615.64 27.4
    -4 8 -3 697.63 29.2
    -4 8 -3 670.43 25.1
    -6 -8 -3 29.3 6.9
    -6 8 -3 24.4 6.2
    -5 -9 3 36.1 4.1
    -5 -9 3 21.6 4.1
    -5 9 3 27.4 5.3
    -5 9 3 24.3 4
    5 9 -3 29.9 5.3
    -3 -9 3 531.15 20.8
    -3 -9 3 519.35 19
    3 9 -3 500.25 20.6
    -3 9 3 523.45 21.8
    -3 9 3 513.55 22
    -1 -9 -3 2610.14 89.19
    -1 9 -3 2726.23 90.49
    1 9 3 2704.73 91.29
    -3 -9 -3 58.59 4
    -3 -9 -3 69.19 5.7
    3 9 3 48.5 4
    -3 9 -3 59.29 5.8
    3 9 3 50.29 4.9
    -3 9 -3 59.79 4.8
    -5 -9 -3 1 1.9
    -5 -9 -3 0.8 2.2
    -5 9 -3 5.4 1.8
    -5 9 -3 4 2.6
    5 9 3 2.9 2.2
    -6 -10 3 724.93 28.7
    -6 -10 3 668.03 30.2
    6 10 -3 677.73 25.4
    -6 10 3 685.03 27.4
    -6 10 3 702.23 33.1
    -4 -10 3 1 1.8
    -4 -10 3 1.8 1.5
    -4 10 3 0.3 1.7
    4 10 -3 -0.1 1.2
    -4 10 3 -2.6 1.5
    -2 -10 3 147.99 6.3
    -2 -10 3 144.09 7.8
    -2 10 3 155.08 9.1
    2 10 -3 129.79 8
    2 10 -3 153.78 7.3
    0 -10 -3 84.39 4.9
    0 10 3 96.49 6.7
    0 10 -3 82.09 5.9
    0 10 3 83.29 3.9
    0 10 3 91.29 3.7
    -2 -10 -3 955.6 31.2
    -2 10 -3 927.01 34.7
    2 10 3 903.91 31.9
    2 10 3 944.41 35.6
    -4 -10 -3 754.32 27.9
    -4 -10 -3 687.53 33.1
    -4 10 -3 746.63 28.5
    4 10 3 744.13 29.3
    -5 -11 3 28.5 4.2
    -5 -11 3 23 5
    5 11 -3 33.1 3.8
    -5 11 3 34.4 4.6
    -5 11 3 21 4.9
    -3 -11 3 386.56 14.2
    -3 -11 3 361.16 15.7
    -3 11 3 343.47 16.9
    3 11 -3 351.76 16.1
    -3 11 3 371.46 17.3
    -1 -11 3 408.96 17
    -1 11 3 422.46 16.2
    1 11 -3 432.56 18.1
    -1 11 3 387.36 18.4
    -1 -11 -3 1166.68 40.6
    1 11 3 1101.69 38.3
    1 11 3 1082.69 42.7
    -1 11 -3 1286.27 42.9
    -3 -11 -3 81.19 4.6
    -3 -11 -3 78.89 6.5
    3 11 3 94.99 5.6
    -3 11 -3 82.59 6.4
    -3 11 -3 79.09 7.3
    3 11 3 93.39 7.2
    -5 -11 -3 109.49 9.3
    -5 -11 -3 104.99 7.3
    5 11 3 113.89 7.9
    -5 11 -3 95.39 6.7
    -5 11 -3 85.99 9.3
    -6 -12 3 65.19 7
    -6 -12 3 56.89 9.2
    -6 12 3 42.1 7.7
    6 12 -3 52.99 5
    -6 12 3 54.69 5.9
    -4 -12 3 1306.47 47.6
    -4 -12 3 1259.97 45.5
    4 12 -3 1316.07 47.6
    -4 12 3 1296.97 50.19
    -4 12 3 1372.56 49.3
    -2 -12 3 307.27 13.9
    2 12 -3 300.47 14.6
    -2 12 3 340.97 14.7
    -2 12 3 308.47 15.5
    0 -12 -3 86.59 5.3
    0 12 -3 86.99 6.5
    0 12 3 81.29 6.6
    0 12 3 93.79 4.4
    0 12 3 80.59 3.9
    -2 -12 -3 1564.44 57.69
    -2 -12 -3 1730.73 54.89
    -2 12 -3 1677.03 59.19
    2 12 3 1672.03 55.59
    2 12 3 1666.83 59.89
    -4 -12 -3 668.43 25.2
    -4 -12 -3 675.23 28.5
    4 12 3 704.33 28.2
    -4 12 -3 711.13 27.4
    -4 12 -3 616.84 29.8
    -5 -13 3 89.59 7.4
    -5 -13 3 97.69 6.5
    -5 13 3 92.09 7.9
    -5 13 3 96.39 9.4
    5 13 -3 91.09 7
    -3 -13 3 473.25 19.8
    -3 -13 3 496.55 18.2
    -3 13 3 478.85 21.8
    -3 13 3 475.95 21.4
    3 13 -3 454.45 20.5
    -1 13 3 2879.21 98.69
    1 13 -3 2854.81 97.99
    -1 13 3 2852.21 95.39
    1 13 3 2521.25 83.09
    1 13 3 2561.44 88.49
    -1 13 -3 2528.75 87.69
    -3 -13 -3 0.1 1.3
    -3 -13 -3 1.2 0.7
    -3 13 -3 -1.6 1.3
    3 13 3 -0.5 1.4
    3 13 3 2 1.9
    -3 13 -3 0.2 1.7
    -5 -13 -3 18.8 3.2
    -5 -13 -3 14.6 4.3
    -5 13 -3 11.4 4.5
    -5 13 -3 12.5 3.4
    5 13 3 22.4 4.4
    -6 -14 3 0.1 2.2
    -6 -14 3 -2 2
    -6 14 3 1.8 2.6
    6 14 -3 -1.7 2.2
    -6 14 3 1.2 2.8
    -4 -14 3 1006.1 39.7
    -4 -14 3 1078.39 37.9
    -4 14 3 1081.99 43
    -4 14 3 1078.99 41.9
    4 14 -3 1077.49 40.5
    -2 -14 3 3.5 1.6
    -2 14 3 4.4 1.8
    -2 14 3 2.2 2
    2 14 -3 5.5 2.3
    0 14 3 2.7 0.9
    0 14 3 1.3 1.3
    0 14 -3 1.9 1.9
    0 14 3 -0.4 1.3
    -2 -14 -3 516.25 21
    2 14 3 519.85 19
    2 14 3 521.85 23.3
    -2 14 -3 494.55 22.4
    -4 -14 -3 50.99 3.8
    -4 -14 -3 40.8 5.4
    -4 14 -3 44 5.3
    -4 14 -3 48.9 6.4
    4 14 3 49.1 6.1
    -5 -15 3 60.29 5.1
    -5 -15 3 60.79 5.9
    -5 15 3 67.99 7.9
    -5 15 3 50.69 6.4
    5 15 -3 49.3 5.7
    -3 -15 3 515.15 22
    -3 -15 3 526.15 20.1
    3 15 -3 558.64 23.7
    -3 15 3 544.75 24.5
    -3 15 3 515.35 23.7
    -1 15 3 296.07 13.9
    1 15 -3 312.07 15.8
    -1 15 3 346.57 16.8
    -1 -15 -3 262.27 12.3
    1 15 3 262.47 14.5
    -1 15 -3 264.17 14.2
    1 15 3 264.77 10.5
    -3 -15 -3 15.2 3.3
    -3 -15 -3 20.9 2.2
    3 15 3 13.1 2.8
    -3 15 -3 15.4 3.7
    3 15 3 19.9 4.4
    -3 15 -3 17.9 4.1
    -5 -15 -3 29 5.9
    -5 -15 -3 32.3 3.8
    -5 15 -3 28.9 4.9
    -5 15 -3 34.6 7.1
    5 15 3 45.1 6.8
    -4 -16 3 2622.04 99.19
    -4 -16 3 2717.93 87.99
    4 16 -3 2621.44 91.29
    -4 16 3 2687.43 93.39
    -4 16 3 2413.66 93.19
    -2 -16 3 547.75 22.4
    -2 16 3 522.55 22.4
    -2 16 3 533.95 24.5
    2 16 -3 530.55 23.8
    0 16 3 54.09 5.8
    0 16 3 44.6 3.3
    0 16 -3 52.29 5.7
    0 16 3 46.3 3.5
    -2 -16 -3 1874.01 65.79
    -2 16 -3 1885.91 68.39
    2 16 3 1908.81 68.99
    -4 -16 -3 447.26 17.5
    -4 -16 -3 426.16 20.5
    -4 16 -3 467.25 24
    -4 16 -3 470.25 21.5
    4 16 3 455.75 22.4
    -5 -17 3 4.6 2.4
    -5 -17 3 6.2 3.6
    -5 17 3 7.5 3.5
    5 17 -3 8.8 3.5
    -5 17 3 7.6 3.7
    -3 -17 3 707.83 26.2
    -3 -17 3 679.33 28
    -3 17 3 749.13 31.5
    3 17 -3 706.13 29.8
    -3 17 3 669.83 29.7
    -1 17 3 997.6 42.5
    1 17 -3 1092.69 42.7
    -1 17 3 1155.28 39.4
    -1 -17 -3 1855.91 66.59
    1 17 3 2043.8 70.89
    1 17 3 1922.31 64.49
    -1 17 -3 1892.21 69.89
    -3 -17 -3 4 2.2
    -3 17 -3 1.6 2.2
    3 17 3 6.9 2.8
    -3 17 -3 -2.7 1.5
    -4 -18 3 19.9 4
    -4 -18 3 24 3.6
    4 18 -3 6.4 3.8
    -4 18 3 14.8 4.6
    -4 18 3 21.5 5.3
    2 18 -3 686.23 29.5
    -2 18 3 664.73 27.7
    0 18 -3 12.9 3.4
    0 18 3 11.5 2
    0 18 3 16.2 4.2
    -2 -18 -3 249.18 12.7
    -2 18 -3 245.68 14.9
    2 18 3 256.67 16
    2 18 3 259.47 11.2
    -4 -18 -3 135.29 9.8
    -4 -18 -3 142.99 7.4
    4 18 3 134.69 12.8
    -4 18 -3 165.18 11.2
    -4 18 -3 147.09 12.4
    -3 -19 3 12.6 3.4
    3 19 -3 23 5
    -3 19 3 11.1 4.4
    -3 19 3 16.7 4
    -1 19 3 150.68 11.4
    1 19 -3 135.69 10.7
    -1 19 3 158.38 8.9
    -1 -19 -3 161.48 9.4
    1 19 3 143.29 7.7
    1 19 3 148.19 11.5
    -1 19 -3 161.48 11.3
    -3 -19 -3 5.4 2.5
    3 19 3 8.7 3.4
    -3 19 -3 3.1 2.8
    -3 19 -3 3.5 2.7
    -4 -20 3 54.09 4.9
    -4 -20 3 53.19 5.8
    4 20 -3 60.79 7
    -4 20 3 56.99 7
    -4 20 3 50.39 8.3
    2 20 -3 3.4 2.4
    -2 20 3 2.3 2.4
    -2 20 3 8.8 3.6
    0 20 3 0.4 1.3
    0 20 -3 2 2.4
    0 20 3 -1.1 1.9
    -2 -20 -3 239.18 12.3
    2 20 3 204.88 13.2
    -2 20 -3 231.98 14.7
    2 20 3 243.28 15.4
    3 21 -3 61.89 7.2
    -3 21 3 38.2 7.5
    -3 21 3 50.89 10.9
    1 21 -3 618.04 29.6
    -1 21 3 666.13 30.6
    -1 21 3 661.63 26.1
    -1 21 -3 172.88 12.7
    1 21 3 190.68 13.5
    -3 -21 -3 5.6 3
    -3 21 -3 4 2.9
    3 21 3 5.4 3.2
    -3 21 -3 1.8 2.5
    -2 22 3 4.7 2.6
    -2 22 3 2.6 3.4
    2 22 -3 5.4 3.3
    0 22 3 5.9 1.9
    0 22 3 -1.4 1.8
    0 22 -3 -1.2 2.2
    -2 -22 -3 22.1 4.3
    2 22 3 22.8 6.3
    -2 22 -3 29.4 5.9
    -1 23 3 671.63 27.3
    1 23 -3 666.73 31.3
    -1 23 3 635.64 31.6
    1 23 3 585.14 28.9
    -1 23 -3 536.55 27.6
    0 24 3 8.4 4.2
    0 24 3 3.4 2.2
    0 24 -3 2.8 2.9
    -6 0 4 899.31 38.3
    6 0 -4 879.81 29.8
    4 0 -4 304.17 13.7
    -4 0 4 329.97 14
    -4 0 4 329.67 16.1
    2 0 -4 8476.95 276.47
    0 0 -4 1226.98 42.5
    0 0 -4 1262.97 42.3
    0 0 -4 1311.27 45.2
    2 0 4 7957.2 257.17
    -2 0 -4 7777.52 257.07
    4 0 4 9035.5 275.47
    -4 0 -4 8428.16 278.67
    -4 0 -4 7926.41 274.97
    -6 0 -4 1.9 2.6
    -7 -1 4 1969.6 75.79
    -7 1 4 2017.2 76.69
    5 -1 -4 1445.56 51.39
    -5 -1 4 1537.95 56.69
    5 1 -4 1526.65 51.79
    -5 1 4 1537.05 57.09
    -5 1 4 1508.75 51.89
    3 -1 -4 5 1.8
    -3 -1 4 5.7 1.9
    -3 -1 4 2.2 1.4
    -3 1 4 6.7 2
    3 1 -4 6.4 2
    -3 1 4 2.5 1.5
    1 -1 -4 1417.06 45.3
    -1 -1 4 1284.77 44.7
    -1 -1 4 1268.87 46.9
    1 -1 -4 1372.06 47.1
    1 1 -4 1310.07 47
    -1 1 4 1312.77 43.7
    -1 1 4 1291.57 47.1
    -1 1 4 1355.26 44.7
    1 1 -4 1335.07 45.2
    -1 -1 -4 2879.61 94.49
    1 -1 4 2809.82 94.59
    -1 -1 -4 2829.42 93.69
    -1 1 -4 2707.13 94.49
    1 1 4 2783.92 94.69
    -3 -1 -4 2009.5 68.09
    3 -1 4 1989.9 67.09
    -3 -1 -4 1920.11 66.89
    -3 1 -4 1901.41 67.09
    -3 1 -4 1964.3 68.19
    3 1 4 1971.9 67.29
    -5 -1 -4 220.58 8.5
    -5 -1 -4 214.28 13.4
    -5 -1 -4 211.38 8.5
    -5 1 -4 214.28 13.6
    -5 1 -4 202.18 8.7
    -5 1 -4 203.68 8.5
    -6 -2 4 349.96 19.5
    6 -2 -4 361.36 13.6
    6 2 -4 380.06 13.3
    -6 2 4 383.46 20.9
    6 2 -4 367.36 13.3
    -4 -2 4 398.76 18.4
    4 -2 -4 402.86 16.3
    -4 -2 4 402.86 16.4
    -4 2 4 406.06 19
    -4 2 4 393.96 16.8
    4 2 -4 383.66 16.6
    2 -2 -4 1089.39 38.7
    -2 -2 4 1047.7 38.6
    -2 -2 4 1016.1 39.5
    2 -2 -4 1139.09 38.4
    2 2 -4 1097.59 39
    -2 2 4 1059.29 37.8
    -2 2 4 1054.79 39
    0 -2 -4 0.3 0.4
    0 -2 4 0 0.7
    0 -2 -4 1 0.6
    0 -2 -4 0.6 1
    0 2 -4 -0.2 0.5
    0 2 4 0.6 0.4
    0 2 -4 -1.2 1
    0 2 4 0.5 0.8
    0 2 4 1.9 1.2
    -2 -2 -4 1348.67 45.5
    2 -2 4 1343.37 46.8
    -2 -2 -4 1279.57 46.4
    -2 -2 -4 1305.17 47.6
    -2 2 -4 1364.26 49.6
    2 2 4 1275.17 46.9
    -4 -2 -4 22.8 4.1
    -4 -2 -4 23.2 5.5
    -4 -2 -4 23.7 3.1
    -4 2 -4 22.8 2.7
    -4 2 -4 25.3 4.7
    -4 2 -4 21.8 3.5
    4 2 4 26.2 3.4
    -6 -2 -4 8.8 3.5
    -6 -2 -4 -0.6 2.9
    -6 2 -4 -0.2 2.4
    -7 -3 4 425.36 21.9
    -7 -3 4 411.46 22.8
    -7 3 4 411.36 24
    5 -3 -4 5.3 2
    -5 -3 4 3.8 2.4
    -5 3 4 5.2 1.9
    5 3 -4 8 1.7
    -5 3 4 2.9 2.2
    5 3 -4 7 2.4
    -3 -3 4 126.29 7.9
    -3 -3 4 135.69 7.6
    -3 3 4 138.49 8.3
    -3 3 4 126.09 7.8
    3 3 -4 141.09 8.2
    -1 -3 4 2338.67 82.19
    1 -3 -4 2485.85 82.19
    1 -3 -4 2672.43 87.09
    -1 -3 4 2490.75 84.39
    1 3 -4 2524.55 86.49
    -1 3 4 2505.85 84.69
    -1 3 4 2401.16 81.69
    -1 3 4 2419.26 81.19
    1 3 -4 2551.44 82.69
    1 -3 4 4829.32 155.68
    -1 -3 -4 4808.92 154.58
    1 3 4 4470.15 155.68
    -3 -3 -4 132.89 9.2
    -3 -3 -4 161.08 8.7
    -3 -3 -4 159.08 10.2
    -3 3 -4 160.78 8
    -3 3 -4 158.08 9.3
    3 3 4 146.29 8.5
    -5 -3 -4 17 3.9
    -5 -3 -4 17.3 4.9
    -5 -3 -4 19.9 2.3
    -5 3 -4 20.8 2.5
    -6 -4 4 6.3 3.4
    -6 -4 4 8 3.1
    6 4 -4 11.3 2.1
    -6 4 4 9.2 3.4
    -6 4 4 12.7 2.3
    6 4 -4 13 1.8
    -4 -4 4 2383.36 83.19
    -4 -4 4 2405.16 80.89
    -4 4 4 2506.85 84.39
    -4 4 4 2435.26 81.99
    4 4 -4 2247.18 80.19
    -2 -4 4 258.97 12.6
    2 -4 -4 294.47 12.2
    -2 -4 4 285.17 9.3
    -2 4 4 264.57 12
    -2 4 4 273.47 13.1
    0 -4 -4 1052.49 34.5
    0 -4 4 1021.8 37.9
    0 -4 -4 1044 35.4
    0 4 4 1033.4 36.2
    0 4 -4 1061.39 36
    0 4 4 1027.1 38.2
    2 -4 4 490.65 20.6
    -2 -4 -4 513.55 21.1
    -2 -4 -4 516.35 19.1
    2 4 4 521.15 21.2
    -4 -4 -4 546.75 21.5
    -4 -4 -4 590.14 24.2
    -4 -4 -4 575.04 26.3
    4 4 4 549.95 22.5
    -4 4 -4 606.64 25.9
    -4 4 -4 577.24 21.8
    -6 -4 -4 158.98 12.5
    -6 -4 -4 194.78 15
    -6 4 -4 176.28 13.8
    -7 -5 4 49.5 7.3
    -7 -5 4 32.9 6.7
    -7 5 4 29.1 6.7
    -5 -5 4 10 2.7
    -5 -5 4 6.8 2.6
    -5 5 4 12.1 3.8
    5 5 -4 7 2.6
    -5 5 4 6.6 2.1
    5 5 -4 7 1.8
    -3 -5 4 125.69 5.7
    -3 -5 4 119.59 7.4
    -3 5 4 118.49 7.8
    -3 5 4 120.49 8
    3 5 -4 123.29 7.1
    -1 -5 4 778.42 33.2
    -1 -5 4 699.13 31
    1 -5 -4 877.91 29
    -1 5 4 854.31 28.7
    -1 5 4 886.51 28.7
    1 5 -4 877.51 27.3
    -1 -5 -4 1558.64 49.8
    -1 -5 -4 1614.04 52.79
    -1 -5 -4 1526.25 50.09
    1 -5 4 1415.86 55.49
    -3 -5 -4 4.3 2.3
    -3 -5 -4 2.5 1.4
    -3 5 -4 3.1 1.4
    -3 5 -4 3.7 1.7
    -5 -5 -4 61.19 4.8
    -5 -5 -4 55.69 6.9
    -5 -5 -4 49.7 5.9
    5 5 4 54.09 4.4
    -5 5 -4 49.2 4.8
    -5 5 -4 42.9 7.1
    -5 5 -4 45 3.8
    -6 -6 4 -0.2 1.9
    -6 -6 4 4.2 2.4
    6 6 -4 2.8 2.5
    -6 6 4 -1.9 2.4
    6 6 -4 0.7 1.3
    -6 6 4 0.2 1.5
    -4 -6 4 220.48 9.9
    -4 -6 4 203.88 11.5
    4 6 -4 178.98 10.9
    -4 6 4 217.58 11.4
    -4 6 4 213.48 12.4
    2 -6 -4 680.13 26.7
    -2 -6 4 735.63 26.7
    -2 -6 4 727.63 24.1
    -2 6 4 742.23 28.6
    -2 6 4 800.72 27.3
    2 6 -4 677.83 27.2
    0 -6 -4 1143.09 39.6
    0 6 -4 1160.78 41.8
    0 6 4 1186.68 42.7
    -2 -6 -4 206.18 10.7
    -2 -6 -4 207.78 8.7
    -2 6 -4 206.48 10.2
    2 6 4 209.98 11.1
    -4 -6 -4 7.6 2.4
    -4 -6 -4 8.2 3.2
    -4 6 -4 8.6 2.2
    -4 6 -4 8.9 3.1
    -6 -6 -4 -0.2 3.2
    -6 -6 -4 3.9 2.8
    -6 6 -4 3.3 2.8
    -5 -7 4 66.09 5.4
    -5 -7 4 70.59 6.8
    5 7 -4 59.89 5.4
    -5 7 4 66.09 5.9
    -5 7 4 62.59 7.3
    -3 -7 4 1925.21 62.89
    -3 -7 4 1889.11 65.79
    3 7 -4 1942.91 65.79
    -3 7 4 1909.31 67.09
    -3 7 4 1869.31 66.89
    1 -7 -4 0 0.6
    -1 -7 4 -0.2 0.7
    1 7 -4 0.3 0.4
    -1 7 4 1.1 0.7
    -1 7 4 0.6 1.1
    1 7 -4 0 1
    -1 -7 -4 2874.51 96.79
    1 7 4 2926.11 99.19
    -1 7 -4 2927.31 97.99
    -3 -7 -4 5.4 1.6
    -3 -7 -4 7.1 2.5
    -3 7 -4 6 1.9
    -3 7 -4 19.6 3.6
    3 7 4 8.7 2.7
    -5 -7 -4 468.05 23.8
    -5 -7 -4 500.05 21.8
    -5 7 -4 490.65 24.7
    -5 7 -4 457.25 18.8
    5 7 4 451.55 19.3
    -6 -8 4 38.4 6.2
    -6 -8 4 46.5 5.2
    6 8 -4 42.9 4
    -6 8 4 38.3 4.5
    -6 8 4 32.4 6.6
    -4 -8 4 310.67 14.9
    -4 -8 4 317.77 15.5
    -4 8 4 339.97 17.2
    4 8 -4 338.87 14.7
    -4 8 4 348.67 16.1
    2 -8 -4 162.58 9.3
    -2 -8 4 159.88 8.5
    2 8 -4 175.78 7.3
    -2 8 4 173.18 10.1
    2 8 -4 160.18 9
    -2 8 4 159.78 8.5
    0 -8 -4 900.01 32.1
    0 8 4 926.71 35.2
    0 8 -4 929.61 34
    -2 -8 -4 1167.68 41.1
    -2 -8 -4 1125.59 37.5
    2 8 4 1110.79 42
    -2 8 -4 1104.39 40.7
    -4 -8 -4 206.28 10.4
    -4 -8 -4 171.88 12.8
    -4 8 -4 196.08 12.7
    4 8 4 189.78 11
    -4 8 -4 189.98 10
    -5 -9 4 74.79 5.4
    -5 9 4 75.59 6.6
    5 9 -4 67.59 5.4
    -5 9 4 76.69 7.8
    -3 -9 4 39.7 3.8
    -3 -9 4 42.1 2.7
    3 9 -4 35.2 3.9
    -3 9 4 32.2 4
    -3 9 4 37.8 4.7
    -1 -9 4 1.2 1.1
    1 9 -4 0.7 0.5
    1 9 -4 0.3 1.4
    -1 9 4 0 0.7
    -1 9 4 1.5 1.1
    -1 -9 -4 232.48 10.4
    1 9 4 217.18 12.1
    -1 9 -4 210.18 11.1
    -3 -9 -4 93.09 5.2
    -3 -9 -4 85.09 6.9
    -3 9 -4 89.99 7.6
    -3 9 -4 93.99 6.7
    3 9 4 109.89 7.6
    -5 -9 -4 13 4.1
    -5 -9 -4 13.8 3.1
    -5 9 -4 20 3.4
    5 9 4 19.1 3.8
    -5 9 -4 11.6 4.2
    -6 -10 4 -0.7 1.8
    -6 -10 4 1.4 2
    -6 10 4 -0.7 2.4
    6 10 -4 6.9 2.4
    -6 10 4 1.2 2.7
    -4 -10 4 107.69 5.8
    -4 -10 4 104.59 7.5
    4 10 -4 103.29 7.1
    -4 10 4 102.29 8.6
    -4 10 4 106.79 8.2
    -2 -10 4 510.65 20.5
    -2 10 4 517.65 20.7
    -2 10 4 579.14 23
    2 10 -4 487.75 21.2
    2 10 -4 490.85 19
    0 -10 -4 35.6 3
    0 10 -4 29.9 3.5
    0 10 4 34.9 4.4
    -2 -10 -4 93.89 6.4
    -2 -10 -4 96.29 3.7
    2 10 4 92.59 7.4
    -2 10 -4 97.69 6.9
    -4 -10 -4 661.83 27.8
    -4 -10 -4 637.64 24.2
    -4 10 -4 631.84 28.8
    4 10 4 622.84 26.6
    -4 10 -4 596.94 25.2
    -5 -11 4 3.4 1.8
    -5 -11 4 0.4 1.8
    -5 11 4 5.4 2.6
    -5 11 4 -0.1 2.5
    5 11 -4 7.8 2.6
    -3 -11 4 15.7 3
    -3 -11 4 10.8 1.7
    3 11 -4 10.7 2.8
    -3 11 4 12 3.5
    -3 11 4 12.8 3.1
    -1 -11 4 497.25 20
    1 11 -4 465.75 17.4
    -1 11 4 532.15 18.5
    -1 11 4 451.25 21.4
    1 11 -4 484.25 20.6
    -1 -11 -4 2603.14 88.19
    -1 11 -4 2596.84 90.09
    1 11 4 2682.03 91.39
    -3 -11 -4 39.9 2.8
    -3 -11 -4 38.8 4.7
    3 11 4 42.6 5.3
    -3 11 -4 48.4 5
    -5 -11 -4 9.5 2.6
    -5 -11 -4 7.7 3.5
    -5 11 -4 3.4 2.2
    -5 11 -4 5.2 3.4
    5 11 4 9 3.3
    -6 -12 4 40.8 5.2
    -6 -12 4 31.7 4.7
    -6 12 4 38.6 5.9
    6 12 -4 38.7 5
    -6 12 4 20.8 5.3
    -4 -12 4 787.62 29.9
    -4 -12 4 740.23 27.2
    -4 12 4 725.43 32
    -4 12 4 757.62 31.8
    4 12 -4 765.72 30.1
    -2 -12 4 1037.7 36.5
    -2 12 4 1016.8 38.8
    -2 12 4 888.31 35.6
    2 12 -4 984.5 37.3
    0 -12 -4 211.98 9.8
    0 12 4 227.18 7.6
    0 12 4 201.98 12.2
    0 12 4 208.08 7.9
    -2 -12 -4 111.79 7.3
    2 12 4 107.89 8.6
    -2 12 -4 100.59 7.6
    -4 -12 -4 205.28 13
    -4 -12 -4 243.78 10.3
    4 12 4 218.98 13.1
    -4 12 -4 243.78 15.1
    -4 12 -4 219.78 12.5
    -5 -13 4 90.59 7.1
    -5 -13 4 73.19 5.3
    -5 13 4 65.79 7.2
    -5 13 4 64.49 7.6
    5 13 -4 70.69 6.3
    -3 -13 4 344.97 15.9
    -3 -13 4 361.46 13.5
    -3 13 4 354.16 16.8
    3 13 -4 320.67 16.3
    -3 13 4 338.27 17.8
    1 13 -4 1567.04 55.69
    -1 13 4 1536.35 52.39
    -1 13 4 1491.55 56.59
    -1 -13 -4 184.58 9.3
    1 13 4 170.68 11.4
    -1 13 -4 164.38 10.6
    -3 -13 -4 1.6 0.8
    -3 -13 -4 -0.8 1.6
    3 13 4 -1.7 1.7
    -3 13 -4 1.9 2
    3 13 4 -0.2 1.1
    -5 -13 -4 227.98 11.1
    -5 -13 -4 234.38 14.6
    -5 13 -4 232.78 12.9
    5 13 4 240.78 14
    -5 13 -4 236.48 16.7
    -4 -14 4 4541.65 154.88
    -4 -14 4 4387.86 145.39
    -4 14 4 4388.26 151.38
    -4 14 4 4453.55 151.48
    4 14 -4 4398.26 149.29
    -2 -14 4 2435.36 82.99
    2 14 -4 2437.36 84.39
    -2 14 4 2400.36 82.59
    -2 14 4 2376.56 85.79
    0 -14 -4 2.2 1.3
    0 14 -4 10.2 2.8
    0 14 4 0.5 0.6
    0 14 4 1.6 1.9
    0 14 4 0.8 0.7
    -2 -14 -4 560.74 23.1
    -2 14 -4 584.44 25.1
    2 14 4 579.64 26.1
    -4 -14 -4 1.5 2
    -4 -14 -4 2.4 1.9
    -4 14 -4 3.6 2.4
    -4 14 -4 4.4 2.5
    4 14 4 -2.4 2.2
    -5 -15 4 75.69 5.5
    -5 -15 4 64.39 6.8
    -5 15 4 82.09 8.2
    -5 15 4 78.39 8.7
    5 15 -4 68.79 6.6
    -3 -15 4 230.98 12.3
    -3 15 4 236.78 14.3
    -3 15 4 224.48 12.9
    3 15 -4 219.28 13
    -1 15 4 2293.67 78.79
    -1 15 4 2421.86 84.09
    1 15 -4 2314.87 82.59
    -1 -15 -4 7253.07 250.47
    1 15 4 7698.73 254.87
    -1 15 -4 8041.3 254.17
    -3 -15 -4 162.28 9.8
    3 15 4 156.38 11.5
    -3 15 -4 171.78 11
    3 15 4 157.08 7
    -4 -16 4 804.12 28.9
    -4 -16 4 780.12 31.5
    -4 16 4 803.42 34.8
    -4 16 4 804.32 34.1
    4 16 -4 768.82 32.7
    -2 -16 4 974.1 36.8
    -2 16 4 953.5 36.1
    -2 16 4 933.11 39.6
    2 16 -4 975.2 38.6
    0 16 4 144.39 10.5
    0 16 4 126.39 5.6
    0 16 -4 128.99 9.6
    0 16 4 128.99 6.2
    -2 -16 -4 65.29 5.8
    2 16 4 78.69 7.9
    -2 16 -4 77.39 7.3
    -4 -16 -4 35.2 2.9
    -4 -16 -4 32.5 5.5
    -4 16 -4 26.4 5.8
    -4 16 -4 22.9 5.2
    4 16 4 27.7 6.1
    -5 -17 4 0.8 1.8
    -5 -17 4 1.4 2.5
    -5 17 4 -1.9 2.4
    5 17 -4 2.7 2.9
    -5 17 4 -3.2 2.8
    -3 -17 4 105.09 11.9
    -3 17 4 132.59 15.6
    3 17 -4 136.79 10.1
    -3 17 4 133.09 9.5
    1 17 -4 76.09 7.2
    -1 17 4 64.99 7.4
    -1 17 4 70.99 5.4
    -1 -17 -4 1144.89 44
    -1 17 -4 1189.78 47.4
    1 17 4 1238.98 47.9
    -3 -17 -4 52.49 5.4
    3 17 4 61.19 3.6
    3 17 4 56.19 10.1
    -3 17 -4 60.59 6.8
    -4 -18 4 1161.88 41.6
    -4 -18 4 1182.78 44.9
    -4 18 4 1138.89 47
    -4 18 4 1140.79 48
    4 18 -4 1241.68 46.4
    2 18 -4 21.2 4.9
    -2 18 4 26.5 5.7
    -2 18 4 19.5 3.6
    0 18 4 120.39 10.6
    0 18 -4 131.79 10.2
    0 18 4 137.09 6.7
    0 18 4 129.59 6.1
    -2 -18 -4 132.29 8.6
    2 18 4 146.59 11.3
    -2 18 -4 139.69 10.7
    -3 -19 4 11.2 3.2
    3 19 -4 8.9 3.4
    -3 19 4 8.2 3.1
    -3 19 4 8.5 3.8
    -1 19 4 13.6 2.9
    -1 19 4 15.3 4.6
    1 19 -4 25.2 5.5
    -1 -19 -4 146.79 8.9
    1 19 4 132.19 6.2
    -1 19 -4 137.39 10.9
    1 19 4 141.99 6
    1 19 4 132.19 11.4
    -3 -19 -4 23.2 4.4
    3 19 4 24.3 5.6
    -3 19 -4 20.3 4.9
    -4 -20 4 11.9 3.7
    4 20 -4 23 5.1
    -4 20 4 20.3 5.2
    -4 20 4 19.3 5.6
    -2 20 4 16.3 4.7
    -2 20 4 15.7 3.6
    2 20 -4 18.6 4.7
    0 20 4 49.3 7.9
    0 20 -4 47.7 6.4
    0 20 4 48.7 4.1
    0 20 4 53.09 4
    -2 -20 -4 201.58 11.7
    -2 20 -4 207.38 14.1
    2 20 4 211.38 14.8
    -3 21 4 128.79 11.8
    -3 21 4 124.79 9.8
    3 21 -4 138.39 11.1
    -1 21 4 30.7 6.6
    -1 21 4 31.5 4.2
    1 21 -4 36.7 6.8
    -1 21 -4 1 2.8
    1 21 4 2 1.2
    1 21 4 -1.7 2.2
    1 21 4 -2.4 1.6
    -2 22 4 76.79 9
    -2 22 4 84.09 7.4
    2 22 -4 85.59 8.9
    0 22 4 288.97 18.5
    0 22 4 300.57 16.4
    0 22 -4 264.57 17.2
    -2 -22 -4 128.09 9.3
    2 22 4 137.69 12.3
    -2 22 -4 124.39 11.4
    -1 23 4 1 2.7
    1 23 -4 -1.6 2.6
    -1 23 4 0.2 1.9
    -1 23 -4 239.48 16.4
    1 23 4 226.08 17
    6 0 -5 1.4 2.1
    -6 0 5 1.1 2.6
    -4 0 5 -2.4 1
    -4 0 5 -0.5 1.5
    0 0 -5 2.6 0.9
    0 0 5 2.5 1.5
    2 0 5 0.7 1.5
    4 0 5 -1.7 1.3
    -4 0 -5 2.8 1.8
    -7 -1 5 754.32 34.7
    -7 1 5 717.93 34.6
    -5 -1 5 396.46 19.7
    -5 -1 5 381.16 21.9
    -5 1 5 390.56 17.4
    -5 1 5 407.76 19.9
    -3 -1 5 1142.29 42.4
    -3 -1 5 1110.69 41.9
    -3 1 5 1246.38 42.3
    -3 1 5 1119.09 42.5
    1 -1 -5 396.66 15.9
    1 -1 -5 415.26 14.2
    -1 -1 5 429.36 15.9
    -1 1 5 410.06 18.4
    1 1 -5 435.06 16.3
    -1 1 5 411.36 15.4
    -1 1 5 401.86 14.9
    1 1 -5 411.26 13.8
    -1 -1 -5 664.63 28.8
    1 -1 5 742.83 28.6
    -1 -1 -5 733.63 25
    -1 1 -5 701.13 25.5
    1 1 5 732.73 28.6
    -3 -1 -5 873.61 32.5
    3 -1 5 847.82 32.6
    -3 -1 -5 870.91 34.9
    3 1 5 819.52 32.6
    -3 1 -5 855.11 32.7
    -5 -1 -5 17.1 2.9
    -5 -1 -5 17.5 4.3
    -5 -1 -5 21 5.8
    -5 -1 -5 19 2.6
    -5 1 -5 17.8 5.2
    -5 1 -5 9.9 4.7
    -5 1 -5 18.5 2.6
    -6 -2 5 473.05 24.1
    6 2 -5 496.75 18.8
    6 2 -5 494.95 19.4
    -6 2 5 499.25 19.5
    -6 2 5 496.85 25
    -4 -2 5 293.77 14
    -4 -2 5 288.97 14.9
    -4 2 5 296.37 14.3
    -4 2 5 301.27 15.2
    0 -2 -5 865.81 28.8
    0 -2 -5 850.81 29.3
    0 -2 5 808.32 32.3
    0 2 -5 846.42 29.5
    0 2 5 823.92 32.6
    0 2 -5 847.92 29.5
    -2 -2 -5 2270.67 79.59
    -2 -2 -5 2321.87 77.19
    2 -2 5 2346.07 79.69
    2 2 5 2259.57 79.69
    -4 -2 -5 -0.2 2.1
    -4 -2 -5 0.3 1.6
    -4 2 -5 -0.7 1.1
    4 2 5 3 2
    -4 2 -5 0.5 1.8
    -7 -3 5 297.97 18.9
    -7 -3 5 315.37 16.9
    -7 3 5 278.37 19
    -5 -3 5 915.51 38.2
    5 3 -5 1028.3 35
    -5 3 5 962.8 39.1
    -5 3 5 922.91 35.8
    -3 -3 5 169.48 6.9
    -3 -3 5 175.88 9.8
    -3 -3 5 167.48 9.3
    -3 3 5 171.18 9.6
    -3 3 5 161.18 9.9
    -1 -3 5 404.86 18.1
    1 -3 -5 413.56 14.5
    -1 3 5 425.86 15.4
    -1 3 5 397.96 18.3
    -1 3 5 401.76 15
    1 -3 5 2086.89 72.49
    -1 -3 -5 2054.09 68.09
    -1 -3 -5 2120.59 70.69
    1 3 5 2032.9 72.59
    -3 -3 -5 28.3 3.5
    -3 -3 -5 31.3 5.2
    3 -3 5 30.7 4
    -3 3 -5 34 4.1
    3 3 5 34.4 4.3
    -5 -3 -5 69.39 7
    -5 -3 -5 50.89 8.6
    5 3 5 66.39 5.2
    -5 3 -5 58.59 7.3
    -6 -4 5 90.19 8.8
    -6 -4 5 70.09 6.8
    6 4 -5 90.39 5.5
    -6 4 5 89.39 9
    -4 -4 5 59.19 5.8
    -4 -4 5 56.29 4.1
    -4 4 5 59.69 6.1
    -4 4 5 58.29 5.7
    -2 -4 5 544.75 21.3
    -2 -4 5 559.54 23.4
    -2 4 5 568.84 21.4
    -2 4 5 559.04 23.7
    -2 4 5 566.04 19.6
    0 -4 5 648.54 26.6
    0 -4 -5 657.83 23.6
    0 -4 -5 665.93 22.8
    0 4 5 676.53 24.9
    -2 -4 -5 569.24 24.4
    2 -4 5 593.74 24.7
    -2 -4 -5 650.03 22.6
    2 4 5 620.34 25.4
    -4 -4 -5 25.9 4.1
    -4 -4 -5 23.5 6.2
    4 4 5 29 4.5
    -4 4 -5 31.9 3.6
    -4 4 -5 26.9 4.9
    -7 -5 5 38.9 6
    -7 -5 5 39.7 7.3
    -7 5 5 27.3 6.5
    -5 -5 5 331.37 17.6
    -5 -5 5 330.67 15.2
    5 5 -5 348.87 15.1
    -5 5 5 373.16 16.9
    -5 5 5 353.36 18.8
    -3 -5 5 149.19 5.9
    -3 -5 5 146.09 8.5
    -3 -5 5 160.38 9.2
    -3 5 5 166.68 9.4
    -3 5 5 159.18 9.9
    -1 -5 5 2242.48 76.69
    1 -5 -5 2108.09 72.49
    -1 -5 5 2123.99 74.09
    1 -5 -5 2258.17 73.29
    -1 5 5 2258.47 73.19
    1 5 -5 2154.78 71.19
    -1 5 5 2252.27 77.29
    -1 5 5 2242.88 72.79
    -1 -5 -5 5617.84 184.88
    -1 -5 -5 5730.93 184.48
    -1 -5 -5 5822.02 187.58
    1 -5 5 5874.91 189.78
    1 5 5 5563.24 190.08
    -3 -5 -5 11.2 2.4
    -3 -5 -5 10.6 3.4
    3 5 5 8.7 2.9
    -3 5 -5 11 2.8
    -3 5 -5 10.8 2.6
    -5 -5 -5 0.3 2.1
    -5 -5 -5 0.1 2.4
    -5 5 -5 5.1 2.9
    -5 5 -5 3.4 1.7
    -6 -6 5 2.1 2.1
    -6 -6 5 2.7 2.3
    -6 6 5 -2.8 1.8
    -6 6 5 -1.3 2.4
    6 6 -5 0.1 1.5
    -4 -6 5 428.06 19.8
    -4 -6 5 447.66 16.8
    -4 6 5 433.76 20.8
    -4 6 5 461.45 20.4
    4 6 -5 464.65 18.8
    -2 -6 5 2386.96 82.19
    -2 -6 5 2372.66 80.29
    2 -6 -5 2456.05 82.19
    -2 6 5 2407.36 80.09
    -2 6 5 2255.67 82.39
    0 -6 -5 969.5 32.8
    0 -6 -5 969.9 31
    0 -6 5 885.81 35.4
    0 6 5 915.31 36.1
    -2 -6 -5 112.59 7.7
    -2 -6 -5 114.39 5.6
    -2 6 -5 112.09 7.3
    2 6 5 116.99 8.3
    -4 -6 -5 149.19 8.9
    -4 -6 -5 139.59 10.4
    -4 6 -5 139.09 8.2
    -4 6 -5 148.59 10.6
    4 6 5 132.89 9.1
    -5 -7 5 28.7 3.5
    -5 -7 5 41 5.5
    -5 7 5 43.5 5.9
    -5 7 5 34.2 5.3
    5 7 -5 35.3 3.8
    -3 -7 5 14 1.2
    -3 -7 5 11 2.6
    3 7 -5 9.6 2.5
    -3 7 5 13.4 3.2
    -3 7 5 10.9 2.5
    1 -7 -5 15.8 1.8
    -1 -7 5 11.9 2.2
    -1 7 5 15.8 1.7
    1 7 -5 14.2 1.1
    -1 7 5 12.6 2.9
    1 7 -5 8.5 2.3
    -1 -7 -5 340.07 14.2
    -1 7 -5 323.27 15.3
    1 7 5 340.67 16.5
    -3 -7 -5 48.5 3.9
    -3 -7 -5 45.2 5.3
    -3 7 -5 46.4 5.3
    -3 7 -5 52.69 4.8
    3 7 5 52.99 5.7
    -5 -7 -5 -1.8 1.7
    -5 -7 -5 3.7 2.3
    -5 7 -5 -2.3 1.7
    5 7 5 1.9 2.4
    -5 7 -5 3.8 2
    -6 -8 5 1.2 2.1
    -6 -8 5 -1 1.8
    6 8 -5 0.2 1.9
    -6 8 5 -2.2 2.2
    -6 8 5 2.1 2.3
    -4 -8 5 279.37 13.9
    -4 -8 5 286.07 10.9
    -4 8 5 255.07 14.4
    4 8 -5 281.97 13.4
    -4 8 5 266.07 14.8
    -2 -8 5 2970 101.99
    2 8 -5 3079.29 99.19
    -2 8 5 3040.1 104.89
    -2 8 5 3086.59 101.69
    2 8 -5 3028.2 103.19
    0 -8 -5 197.38 8.9
    0 8 5 195.08 11.7
    0 8 -5 199.78 10.8
    -2 -8 -5 1.7 0.6
    -2 -8 -5 1.3 1.5
    -2 8 -5 2.6 1.7
    2 8 5 2.2 2.2
    -4 -8 -5 137.19 10.3
    -4 -8 -5 136.59 8
    -4 8 -5 132.99 10.4
    4 8 5 118.49 9.1
    -4 8 -5 123.99 8.1
    -5 -9 5 336.47 13.9
    -5 -9 5 331.77 16.9
    -5 9 5 304.37 16.5
    -5 9 5 307.17 18.7
    5 9 -5 353.36 15.4
    -3 -9 5 3.5 1.6
    -3 -9 5 3.7 0.9
    -3 9 5 1.9 2.2
    -3 9 5 4.7 1.9
    3 9 -5 4.1 1.9
    -1 -9 5 11.1 2.4
    1 9 -5 15.1 3.1
    1 9 -5 13.9 1.3
    -1 9 5 10.9 2.9
    -1 9 5 13.3 1.6
    -1 -9 -5 1035.4 37.5
    -1 9 -5 1049.7 39.3
    1 9 5 1049.2 40.7
    -3 -9 -5 1866.01 62.59
    -3 -9 -5 1908.31 66.99
    3 9 5 1869.71 67.79
    -3 9 -5 1856.81 65.69
    -5 -9 -5 14.8 4.3
    -5 -9 -5 20.7 3.6
    5 9 5 21.2 4.5
    -5 9 -5 23.1 3.7
    -5 9 -5 17.4 5
    -6 -10 5 54.39 4.8
    -6 -10 5 39.3 6.2
    -6 10 5 52.59 8.4
    6 10 -5 42.3 5
    -6 10 5 64.59 6.6
    -4 -10 5 255.97 13.1
    -4 -10 5 238.98 9.9
    -4 10 5 268.87 14.5
    -4 10 5 241.68 14
    4 10 -5 240.98 12.5
    -2 -10 5 2450.55 84.89
    2 10 -5 2433.76 82.19
    -2 10 5 2514.45 84.19
    -2 10 5 2539.95 87.89
    2 10 -5 2531.85 86.29
    0 -10 -5 28.4 3
    0 10 5 31.1 5.2
    0 10 -5 35 4.2
    -2 -10 -5 400.26 18.1
    -2 10 -5 442.36 19.3
    2 10 5 439.46 20.7
    -4 -10 -5 177.28 9
    -4 -10 -5 169.68 11.5
    4 10 5 183.68 11.7
    -4 10 -5 190.98 12.8
    -4 10 -5 170.48 10.3
    -5 -11 5 351.86 14
    -5 -11 5 344.37 17.1
    -5 11 5 305.47 18.5
    -5 11 5 329.37 17.7
    5 11 -5 355.06 16.3
    -3 -11 5 1.6 1.4
    3 11 -5 2.3 1.8
    -3 11 5 -0.7 1.8
    -3 11 5 2.8 1.9
    1 11 -5 329.97 12
    -1 11 5 318.87 12.4
    1 11 -5 298.77 15.4
    -1 11 5 319.67 16.8
    -1 -11 -5 126.09 7.3
    -1 11 -5 117.49 8.4
    1 11 5 123.99 9.3
    -3 -11 -5 338.87 12.3
    -3 -11 -5 360.26 17.2
    3 11 5 330.57 17.6
    -3 11 -5 351.86 16.7
    -5 -11 -5 15.4 4.6
    -5 -11 -5 11 2.5
    -5 11 -5 16.4 3.7
    5 11 5 7.9 3.8
    -5 11 -5 7.5 3.9
    -6 -12 5 18.4 3.4
    -6 -12 5 14.5 4.1
    -6 12 5 26.3 5.8
    -6 12 5 19.8 4.6
    6 12 -5 19.9 3.9
    -4 -12 5 210.98 16.4
    -4 -12 5 226.88 9
    -4 12 5 186.38 12.4
    -4 12 5 196.38 13.2
    4 12 -5 197.28 11.8
    -2 -12 5 3166.08 106.39
    -2 12 5 3267.57 109.89
    2 12 -5 2994.9 103.59
    2 12 -5 3153.98 107.59
    0 -12 -5 373.26 15.3
    0 12 5 357.96 18.6
    0 12 -5 361.66 17.6
    -2 -12 -5 24.4 4.1
    -2 12 -5 18.9 3.9
    2 12 5 17.1 4.3
    -4 -12 -5 1.6 2.3
    -4 -12 -5 -1 0.9
    -4 12 -5 -0.5 1.7
    4 12 5 -1.6 2.3
    -4 12 -5 1.2 2.4
    -5 -13 5 1342.67 50.29
    -5 -13 5 1370.16 46.4
    5 13 -5 1351.06 49.8
    -5 13 5 1301.07 53.19
    -5 13 5 1334.97 52.19
    -3 -13 5 5.3 2.1
    3 13 -5 4.8 2.5
    -3 13 5 3.6 2.7
    -3 13 5 8.3 2.5
    1 13 -5 82.79 6.8
    -1 13 5 87.19 8
    -1 13 5 82.89 4.7
    -1 -13 -5 3755.02 131.49
    1 13 5 4001.4 136.29
    -1 13 -5 4119.59 134.79
    -3 -13 -5 -0.5 1.4
    -3 13 -5 2.2 2.3
    3 13 5 6.9 2.9
    -4 -14 5 282.57 14.3
    -4 -14 5 266.57 11
    -4 14 5 258.37 16
    -4 14 5 264.07 15.4
    4 14 -5 254.37 14.5
    -2 -14 5 136.69 8.9
    2 14 -5 127.69 9.6
    -2 14 5 142.89 8.2
    -2 14 5 140.89 10.7
    0 -14 -5 25.1 3.3
    0 14 5 23.8 5.2
    0 14 -5 31 5.3
    -2 -14 -5 12 3.2
    -2 14 -5 14.6 3.5
    2 14 5 14.5 4.1
    -4 -14 -5 3.1 0.9
    -4 -14 -5 1.2 2.2
    4 14 5 3.8 3.1
    -4 14 -5 6.8 2.8
    -4 14 -5 3.4 2.6
    -5 -15 5 326.17 13.6
    -5 -15 5 322.47 17
    -5 15 5 322.97 19.2
    5 15 -5 301.47 16.6
    -3 15 5 27.1 5.3
    -3 15 5 36.3 4.7
    3 15 -5 28.7 5
    -1 15 5 137.49 11
    -1 15 5 161.98 7.6
    1 15 -5 147.19 10.6
    -1 -15 -5 698.53 27.5
    -1 15 -5 706.23 30.2
    1 15 5 713.83 31.6
    -3 -15 -5 15.5 3.6
    -3 15 -5 24.6 8.2
    3 15 5 31.8 6.2
    -4 -16 5 478.75 22.2
    4 16 -5 464.05 23.5
    -4 16 5 515.55 23.8
    -4 16 5 476.95 24.8
    -2 16 5 1303.37 48.6
    2 16 -5 1428.66 52.09
    -2 16 5 1343.37 54.69
    0 16 5 170.38 12.9
    0 16 -5 196.48 12.6
    -2 -16 -5 67.99 5.8
    2 16 5 57.29 9.8
    -2 16 -5 57.69 6.7
    -4 -16 -5 -2 1.6
    -4 16 -5 4.3 2.6
    4 16 5 -1.6 3.1
    -4 16 -5 -2.1 2.3
    -5 -17 5 1040.6 37.5
    -5 -17 5 1073.59 41.8
    -5 17 5 1064.49 44.8
    5 17 -5 987.8 41.8
    -5 17 5 1105.59 45.1
    -3 -17 5 78.19 6.9
    -3 17 5 77.89 8.5
    -3 17 5 81.49 7.4
    3 17 -5 69.89 7.5
    -1 17 5 710.93 25.6
    -1 17 5 687.03 32.5
    1 17 -5 740.43 31.8
    -1 17 5 765.72 26.9
    -1 -17 -5 2150.28 75.79
    -1 17 -5 2198.48 79.59
    1 17 5 2232.68 81.19
    -3 -17 -5 19.7 4.3
    -3 17 -5 19.7 4.6
    3 17 5 26.5 5.6
    -4 -18 5 308.17 16.7
    -4 18 5 332.47 19.8
    4 18 -5 333.27 18.4
    2 18 -5 457.85 23.7
    -2 18 5 515.55 25.7
    -2 18 5 502.45 21
    0 18 -5 64.69 7.1
    0 18 5 63.59 7.7
    -2 -18 -5 153.38 9.4
    2 18 5 129.39 11.7
    -2 18 -5 144.59 11
    -3 -19 5 -1 1.3
    3 19 -5 0.8 2.3
    -3 19 5 2.3 2.4
    -3 19 5 3.5 3.5
    1 19 -5 264.97 16.1
    -1 19 5 267.77 11.9
    -1 19 5 259.17 17
    -1 -19 -5 33.8 4.4
    1 19 5 30.6 6.7
    -1 19 -5 28.1 5.9
    -3 -19 -5 359.16 17.9
    3 19 5 356.36 21.3
    -3 19 -5 359.36 19.7
    -2 20 5 963.1 38.8
    -2 20 5 1025.8 44.8
    2 20 -5 1125.49 43.7
    0 20 5 38.9 7.9
    0 20 -5 70.59 7.8
    -2 -20 -5 15.7 3.8
    2 20 5 9.9 4.6
    -2 20 -5 16.3 4.4
    3 21 -5 5.7 3.6
    -3 21 5 3.6 2.7
    -3 21 5 0.1 3.4
    -1 21 5 2.4 3
    1 21 -5 -0.9 2.4
    -1 21 -5 155.58 12.7
    1 21 5 159.58 13.4
    -2 22 5 13.3 3.5
    2 22 -5 7.2 3.6
    -2 22 5 20.3 6.1
    0 22 5 5 3.7
    0 22 -5 10.2 4.1
    -1 23 5 70.29 8.8
    -6 0 6 388.16 21
    -6 0 6 406.76 17.6
    -4 0 6 2833.22 97.59
    -4 0 6 2826.42 97.59
    0 0 6 218.38 12.3
    0 0 -6 200.98 8.9
    0 0 -6 211.68 9.1
    2 0 6 535.95 23.1
    -2 0 -6 506.95 22.5
    -4 0 -6 34.3 6.5
    -4 0 -6 31.7 5.1
    4 0 6 45.3 5.1
    -5 -1 6 561.74 23.4
    -5 -1 6 554.24 25.6
    -5 1 6 572.54 25.6
    -5 1 6 536.85 23.4
    -3 -1 6 1186.98 37.7
    -3 -1 6 1148.79 41.9
    -3 -1 6 1109.59 43.3
    -3 1 6 1096.59 43.4
    -3 1 6 1165.18 38.1
    -3 1 6 1179.68 42
    -1 -1 6 895.11 36.4
    1 -1 -6 902.21 33.8
    -1 -1 6 947.21 33.7
    1 -1 -6 946.81 31.4
    1 1 -6 955.3 31
    -1 1 6 981.6 32.9
    -1 1 6 945.71 36.8
    1 -1 6 384.06 18.1
    -1 -1 -6 378.16 16.1
    -1 -1 -6 377.96 14.4
    1 1 6 377.86 18.2
    -1 1 -6 365.56 16.2
    -3 -1 -6 8432.96 277.57
    3 -1 6 8422.36 278.57
    -3 -1 -6 8868.91 280.77
    -3 1 -6 8269.67 277.57
    3 1 6 8351.66 278.77
    -5 -1 -6 261.67 17.5
    -5 -1 -6 247.98 12.2
    -5 -1 -6 276.27 15.9
    -5 1 -6 273.57 16.1
    -5 1 -6 279.37 18
    -5 1 -6 273.87 12.5
    -6 -2 6 33.8 6.2
    6 2 -6 46.9 4.4
    -6 2 6 38.9 6.5
    -6 2 6 53.09 5.2
    -4 -2 6 425.56 19.7
    -4 -2 6 449.46 20.1
    -4 2 6 440.96 20.1
    -4 2 6 448.16 20.4
    -2 -2 6 186.08 9.1
    -2 -2 6 166.88 10.7
    -2 2 6 191.28 11.5
    -2 2 6 184.38 8.9
    -2 2 6 170.88 7.1
    0 -2 -6 73.19 4.1
    0 -2 -6 68.39 4.3
    0 -2 6 80.49 6.8
    0 2 -6 67.89 4.4
    0 2 6 70.99 6.5
    -2 -2 -6 571.34 24.3
    -2 -2 -6 577.24 22.2
    2 -2 6 596.04 25
    2 2 6 587.04 25.2
    -4 -2 -6 216.48 14.3
    -4 -2 -6 201.38 12
    4 2 6 210.08 11.9
    -4 2 -6 204.18 12.8
    -4 2 -6 210.88 11.1
    -5 -3 6 1048.2 39.8
    -5 3 6 1042.1 40.5
    -5 3 6 1107.79 42.7
    -3 -3 6 26.3 3.5
    -3 3 6 17.8 1.8
    -3 3 6 18.2 3.2
    1 -3 -6 33.4 3.2
    1 -3 -6 37 2.4
    -1 -3 6 33.5 4.3
    -1 -3 6 37.4 3.3
    -1 3 6 39.7 3.1
    -1 3 6 28.8 4.8
    1 3 -6 36.8 1.7
    -1 3 6 34.7 2.7
    1 -3 6 15 3.6
    -1 -3 -6 16.1 2.9
    1 3 6 13.8 3.4
    3 -3 6 1505.95 54.09
    -3 -3 -6 1506.05 55.49
    -3 -3 -6 1494.15 52.59
    3 3 6 1441.76 54.39
    -3 3 -6 1452.05 53.89
    -5 -3 -6 1.8 2.7
    -5 -3 -6 1.2 2.8
    -5 3 -6 2.9 1.8
    -5 3 -6 -0.2 2.4
    5 3 6 2.9 2.4
    -6 -4 6 56.09 5.4
    -6 -4 6 35.1 6
    6 4 -6 43.3 4.4
    -6 4 6 48.1 5.3
    -6 4 6 41.4 6.9
    -4 -4 6 91.09 7.2
    -4 -4 6 92.29 4.6
    -4 -4 6 89.29 7.1
    -4 4 6 87.59 7.2
    -4 4 6 96.29 7.8
    -2 -4 6 784.12 32.1
    -2 -4 6 801.42 29.7
    -2 4 6 794.22 32.7
    -2 4 6 820.22 27.7
    0 -4 -6 2414.26 80.69
    0 -4 6 2480.25 85.79
    0 4 6 2466.55 86.29
    2 -4 6 27.2 4.8
    -2 -4 -6 24.7 4.1
    -2 -4 -6 28.8 2.8
    2 4 6 28.3 5
    -4 -4 -6 36.4 4.6
    -4 -4 -6 46.2 7.5
    4 4 6 39.5 5.8
    -4 4 -6 42.5 4.4
    -4 4 -6 34.3 5.6
    -5 -5 6 157.68 8
    -5 -5 6 164.78 10.9
    -5 5 6 143.29 10
    -5 5 6 158.98 11.3
    5 5 -6 151.38 9.1
    -3 -5 6 29.2 3.5
    -3 -5 6 32.9 4.4
    -3 5 6 37.8 4.1
    -3 5 6 38.7 5.8
    1 -5 -6 334.47 12.2
    1 -5 -6 299.27 14
    -1 -5 6 301.47 15.7
    -1 -5 6 317.27 13.6
    -1 5 6 311.17 11.9
    1 5 -6 318.97 11
    1 -5 6 135.69 9.2
    -1 -5 -6 130.79 5.7
    -1 -5 -6 130.39 7.5
    -1 -5 -6 126.19 5.3
    1 5 6 141.99 9.8
    -3 -5 -6 54.39 6
    -3 5 -6 40 4.7
    3 5 6 54.29 6
    -3 5 -6 57.89 5.7
    -5 -5 -6 18.6 5.2
    -5 -5 -6 20 4.1
    5 5 6 26.7 4.7
    -5 5 -6 20.2 5.1
    -5 5 -6 27.1 4
    -6 -6 6 56.99 7.1
    -6 -6 6 56.19 5.1
    6 6 -6 56.89 5.1
    -6 6 6 54.39 7.4
    -6 6 6 54.19 5.7
    -4 -6 6 31.4 4.2
    -4 -6 6 35.5 2.2
    4 6 -6 33.1 4.2
    -4 6 6 28.2 4.8
    -4 6 6 28.8 5.1
    -2 -6 6 91.39 6.1
    -2 -6 6 102.49 7.8
    -2 6 6 95.69 7.8
    -2 6 6 88.39 5.6
    0 -6 6 3.3 2.1
    0 -6 -6 3.4 1.4
    0 6 6 6 2.5
    -2 -6 -6 36.8 2.4
    -2 -6 -6 41.8 3
    -2 -6 -6 42.6 4.6
    -2 6 -6 40.2 4.6
    2 6 6 33.5 5.5
    -4 -6 -6 51.29 4.9
    -4 -6 -6 54.79 6.5
    -4 6 -6 54.09 6.3
    4 6 6 49.9 5.9
    -4 6 -6 49.3 5.1
    -5 -7 6 605.24 21.8
    -5 -7 6 603.14 26
    5 7 -6 565.84 24.1
    -5 7 6 566.74 27.4
    -5 7 6 610.54 26.5
    -3 -7 6 3.1 1.6
    3 7 -6 -1.3 1.5
    -3 7 6 2.8 1.6
    -3 7 6 2.1 2.2
    1 -7 -6 2150.18 71.79
    1 -7 -6 2167.78 71.69
    -1 -7 6 2095.99 73.79
    -1 7 6 2175.38 70.99
    -1 7 6 2177.48 77.39
    1 7 -6 2171.68 69.99
    -1 -7 -6 26.5 3.2
    -1 7 -6 24.4 4.2
    1 7 6 26.1 4.8
    -3 -7 -6 272.97 12
    -3 -7 -6 269.07 15.1
    -3 7 -6 288.17 15.3
    3 7 6 277.87 15.4
    -3 7 -6 281.67 14.1
    -5 -7 -6 7.2 2.6
    -5 -7 -6 7.1 4.1
    -5 7 -6 5.7 2.5
    -5 7 -6 9.1 3.6
    5 7 6 10.8 3.5
    -6 -8 6 182.08 9.6
    -6 -8 6 177.98 12.6
    -6 8 6 191.68 12.3
    -6 8 6 204.88 14.7
    6 8 -6 210.08 10.9
    -4 -8 6 119.79 8.1
    -4 -8 6 110.09 4.8
    -4 8 6 128.39 9.6
    4 8 -6 113.69 7.9
    -4 8 6 114.09 8.8
    -2 -8 6 571.14 23.1
    -2 8 6 557.54 25.6
    2 8 -6 612.64 24.8
    -2 8 6 565.84 21.9
    0 -8 -6 169.88 8.3
    0 8 -6 173.38 10.5
    0 8 6 179.98 11.5
    -2 -8 -6 310.37 14.8
    -2 8 -6 298.37 15
    2 8 6 311.87 16.8
    -4 -8 -6 281.57 13.3
    -4 -8 -6 293.37 16.9
    -4 8 -6 286.67 14.4
    -4 8 -6 302.07 17.2
    4 8 6 290.77 16.1
    -5 -9 6 5.6 2.6
    5 9 -6 8.3 2.9
    -5 9 6 5.8 3.3
    -5 9 6 2.9 4.5
    -3 -9 6 17.8 3.4
    -3 9 6 16.2 3.1
    -3 9 6 16.4 4.2
    3 9 -6 18.3 3.7
    -1 -9 6 34.3 4.1
    1 -9 -6 41.1 2.7
    -1 9 6 40.5 2.6
    -1 9 6 44.3 5.5
    1 9 -6 41.8 2.3
    1 9 -6 38.3 4.7
    -1 -9 -6 87.69 6
    1 9 6 81.29 7.7
    -1 9 -6 81.59 6.8
    -3 -9 -6 63.59 3.6
    -3 -9 -6 61.19 6.1
    -3 9 -6 56.49 5.9
    3 9 6 68.29 7.4
    -6 -10 6 25 4.8
    -6 -10 6 36.2 3.6
    -6 10 6 22.9 5.9
    -6 10 6 34.2 6.1
    6 10 -6 38.4 4.9
    -4 -10 6 29.9 2.2
    -4 -10 6 32.6 7.5
    4 10 -6 38.7 4.6
    -4 10 6 25.1 4.7
    -4 10 6 37.8 6.3
    -2 -10 6 761.32 30.5
    2 10 -6 799.02 31.8
    -2 10 6 817.82 29.3
    -2 10 6 793.62 33.8
    2 10 -6 788.92 27.1
    0 -10 -6 75.99 5
    0 10 -6 59.49 6
    0 10 6 69.49 7
    -2 -10 -6 3.4 2.2
    2 10 6 4 2.5
    -2 10 -6 4.6 2.3
    -4 -10 -6 1.5 2.3
    -4 -10 -6 5.5 1.7
    -4 10 -6 1.7 2.5
    4 10 6 1.3 2.8
    -4 10 -6 10.1 3
    -5 -11 6 731.93 25.3
    -5 -11 6 709.13 29.9
    -5 11 6 728.43 31.7
    -5 11 6 755.12 32.5
    5 11 -6 638.04 28.7
    -3 -11 6 0.1 1.4
    -3 11 6 1.9 2.2
    3 11 -6 3 1.9
    -3 11 6 2.9 1.9
    -1 11 6 0.6 0.7
    -1 11 6 4.2 2.7
    1 11 -6 -0.1 0.8
    1 11 -6 -1 1.2
    -1 -11 -6 25.9 3.9
    1 11 6 25.1 5.3
    -1 11 -6 20.2 4
    -3 -11 -6 798.92 32.2
    -3 11 -6 789.12 32.3
    3 11 6 788.52 34.1
    -6 -12 6 5 3.1
    -6 -12 6 4 1.9
    -6 12 6 6.4 3.5
    6 12 -6 6.8 3
    -4 -12 6 14.6 3.5
    -4 12 6 18.6 4.5
    -4 12 6 10.9 3.7
    4 12 -6 17.8 4.1
    -2 -12 6 741.03 29.8
    2 12 -6 773.52 27.3
    -2 12 6 770.32 28.3
    -2 12 6 739.93 33.1
    2 12 -6 754.92 31.3
    0 -12 -6 134.59 7.5
    0 12 -6 120.79 9.2
    0 12 6 120.89 10.4
    2 12 6 62.89 7.2
    -2 12 -6 58.29 6
    -4 -12 -6 38.2 2.5
    -4 -12 -6 33.4 6
    -4 12 -6 38.1 6
    4 12 6 43.9 7.1
    -4 12 -6 35.9 6.4
    -5 -13 6 48.1 6.4
    -5 -13 6 46.9 3.7
    5 13 -6 63.39 6.4
    -5 13 6 55.59 8.3
    -5 13 6 57.69 7.6
    3 13 -6 49.6 5.6
    -3 13 6 46.7 5
    -3 13 6 40.1 6.7
    1 13 -6 984.7 38.2
    -1 13 6 909.91 32.1
    -1 13 6 969.7 39.8
    -1 -13 -6 171.68 9.5
    -1 13 -6 169.28 11.2
    1 13 6 179.48 12.7
    -3 -13 -6 122.89 8.7
    -3 13 -6 120.59 9.4
    3 13 6 114.59 10.1
    -4 -14 6 289.17 15.3
    4 14 -6 301.77 16.4
    -4 14 6 288.77 16.1
    -2 -14 6 505.15 21.3
    -2 14 6 444.46 23.4
    2 14 -6 444.56 21.6
    0 -14 -6 7081.09 251.67
    0 14 6 7919.81 258.37
    0 14 -6 8125.69 255.97
    -2 -14 -6 42.7 4.6
    2 14 6 42.2 7
    -4 -14 -6 7.1 2.8
    4 14 6 14.7 7.9
    -4 14 -6 4.3 2.8
    -4 14 -6 5.3 2.8
    -5 -15 6 2100.09 77.09
    -5 -15 6 2198.68 71.89
    5 15 -6 2190.78 77.79
    -5 15 6 2111.39 79.69
    -5 15 6 2145.29 80.29
    -3 -15 6 161.28 10.2
    -3 15 6 129.49 9.1
    -3 15 6 142.79 11.8
    -1 15 6 896.31 30.2
    1 15 -6 867.21 45.5
    -1 -15 -6 971.4 36.3
    1 15 6 964.6 51.09
    -1 15 -6 962 39.4
    -3 -15 -6 211.18 12.1
    3 15 6 198.68 14.3
    -3 15 -6 199.18 13
    -4 -16 6 19.7 4
    -4 16 6 29 6.5
    4 16 -6 26.1 5.3
    -4 16 6 25.6 5
    -2 16 6 236.08 11.5
    -2 16 6 247.28 16.1
    2 16 -6 227.78 14.4
    0 -16 -6 2191.98 75.79
    0 16 6 2108.29 81.49
    0 16 -6 2295.77 80.19
    -2 -16 -6 7.7 2.8
    2 16 6 5.4 3.9
    -2 16 -6 9.4 3.9
    -3 -17 6 3.9 2.8
    3 17 -6 15.3 4.2
    -3 17 6 12.1 4.5
    -3 17 6 6.8 2.8
    -1 17 6 157.38 12.9
    1 17 -6 197.68 13
    -1 17 6 167.58 7.4
    -1 17 6 178.28 7
    -1 -17 -6 -2.5 1.8
    -1 17 -6 -2.7 2.4
    1 17 6 0.9 2.4
    -3 -17 -6 33.6 5.5
    3 17 6 45.8 8
    -3 17 -6 36.6 6.4
    -4 -18 6 41.1 5.4
    4 18 -6 25 5.4
    -4 18 6 39.7 6.2
    -4 18 6 34.1 7.3
    2 18 -6 103.39 9.6
    -2 18 6 113.79 10.8
    -2 18 6 91.99 6.6
    0 18 -6 831.02 35.9
    0 18 6 825.02 37.7
    -2 -18 -6 17.3 4
    -2 18 -6 26.8 5.9
    2 18 6 20.9 5.6
    -3 -19 6 16.9 3.8
    3 19 -6 17.3 5.2
    -3 19 6 15.9 5.3
    -3 19 6 22.7 4.3
    1 19 -6 35.3 6.6
    -1 19 6 48.1 3.4
    -1 19 6 46.5 3.1
    -1 19 6 59.79 8
    -1 -19 -6 8.8 2.9
    -1 19 -6 5.9 3.5
    1 19 6 4.5 4
    -2 20 6 4.1 3.8
    2 20 -6 6.4 3.8
    -2 20 6 5 2.3
    0 20 -6 9.5 4
    0 20 6 10 4.8
    -1 21 6 96.69 10.7
    1 21 -6 94.69 9.5
    -1 -21 -6 5.6 2.9
    -1 21 -6 4.5 2.9
    1 21 6 -0.4 3.2
    -6 0 7 0.1 1.9
    -4 0 7 -1.1 1.5
    -4 0 7 0.9 1.7
    -2 0 7 -0.6 0.9
    -2 0 7 -1.4 1.5
    0 0 7 11.5 3.2
    0 0 -7 4.1 1.4
    -2 0 -7 -1.7 1.7
    2 0 7 -1.7 1.5
    4 0 7 -0.6 2.3
    -4 0 -7 4.3 2.3
    -4 0 -7 0.1 2.3
    -5 -1 7 227.78 13.8
    -5 -1 7 217.88 12.9
    -5 1 7 226.38 13.2
    -5 1 7 218.48 13.9
    -3 -1 7 2435.16 84.89
    -3 -1 7 2581.44 88.19
    -3 1 7 2449.25 88.09
    -3 1 7 2452.15 84.99
    -3 1 7 2523.15 81.09
    -1 -1 7 236.18 10.6
    1 -1 -7 230.28 8.8
    -1 -1 7 226.08 13.5
    -1 1 7 217.48 13.5
    1 1 -7 242.68 8.5
    -1 1 7 233.78 10.3
    -1 -1 -7 18.6 3.4
    1 -1 7 12 3.3
    -1 1 -7 8.7 2.5
    1 1 7 8.1 3
    -3 -1 -7 668.63 29
    -3 -1 -7 648.14 26.3
    3 -1 7 647.24 27.9
    -3 1 -7 636.94 26.6
    3 1 7 651.53 28.1
    -3 1 -7 622.04 28.8
    -6 -2 7 11.7 3.4
    -6 -2 7 15.7 4
    -6 2 7 14.3 3.9
    -6 2 7 2.9 2.9
    -4 -2 7 1315.57 48.8
    -4 -2 7 1279.77 47.4
    -4 -2 7 1220.38 42.5
    -4 2 7 1240.58 42.7
    -4 2 7 1286.77 49.1
    -4 2 7 1328.77 47.9
    -2 -2 7 5.3 1.7
    -2 -2 7 10.3 3.4
    -2 2 7 7.8 3.1
    -2 2 7 7.1 1.7
    -2 2 7 8.2 1.6
    0 -2 -7 289.87 12.1
    0 -2 7 281.77 15.8
    0 2 -7 306.97 12.4
    0 2 7 310.77 16.6
    -2 -2 -7 29.4 4.9
    2 -2 7 21.6 4.6
    -2 -2 -7 26.9 3.2
    -2 2 -7 29.2 5
    2 2 7 23.6 4.7
    -4 -2 -7 389.06 19.2
    -4 -2 -7 403.36 21.8
    -4 2 -7 418.56 20.5
    -4 2 -7 403.56 22.1
    4 2 7 424.86 20
    -5 -3 7 452.75 21.6
    -5 -3 7 478.65 21.2
    -5 -3 7 430.66 17.4
    -5 3 7 468.55 21.6
    -5 3 7 429.36 30.8
    -3 -3 7 151.08 8.8
    -3 -3 7 135.49 10
    -3 3 7 148.89 6.4
    -3 3 7 144.49 8.7
    -3 3 7 157.38 11
    1 -3 -7 635.44 22.5
    -1 -3 7 653.23 28.1
    -1 -3 7 633.04 24.4
    1 3 -7 644.14 21.5
    -1 3 7 645.94 24
    -1 3 7 660.53 23.4
    -1 3 7 641.84 28.5
    1 -3 7 116.79 9.3
    -1 -3 -7 122.99 7.5
    -1 -3 -7 110.69 5.7
    1 3 7 130.19 9.7
    -1 3 -7 130.49 7.9
    3 -3 7 9 3.2
    -3 -3 -7 4.6 3.3
    -3 -3 -7 7.9 2.5
    3 3 7 14.1 3.5
    -3 3 -7 11 3
    -6 -4 7 30.1 4.1
    -6 -4 7 20.6 5
    -6 4 7 27.5 4.9
    -6 4 7 13.1 4.8
    6 4 -7 31 4.5
    -4 -4 7 340.47 16.3
    -4 -4 7 319.07 17
    -4 4 7 338.77 16.5
    -4 4 7 334.47 17.8
    -2 -4 7 56.49 6.1
    -2 -4 7 50.69 4.5
    -2 4 7 53.09 4.2
    -2 4 7 54.99 3.7
    -2 4 7 55.79 6.2
    0 -4 7 2063.39 76.89
    0 -4 -7 2227.68 72.59
    0 -4 -7 2162.68 71.99
    0 4 7 2119.39 77.69
    0 4 -7 2158.48 72.29
    -2 -4 -7 2.4 2.1
    2 -4 7 6.7 2.9
    -2 -4 -7 3.8 1.3
    -2 -4 -7 5.1 1.6
    2 4 7 4.1 2.7
    -4 -4 -7 92.09 7.2
    -4 -4 -7 89.39 8.7
    4 4 7 86.19 8
    -4 4 -7 76.79 6.8
    -4 4 -7 88.39 8.3
    -5 -5 7 525.25 24.2
    -5 -5 7 590.24 19.4
    5 5 -7 552.94 23.6
    -5 5 7 474.95 33.3
    -5 5 7 519.35 24.8
    -3 -5 7 -0.3 1.8
    -3 -5 7 1.3 1.5
    -3 5 7 2.5 1.6
    -3 5 7 2.5 2.5
    1 -5 -7 157.58 7.7
    1 -5 -7 158.88 7
    -1 -5 7 155.08 8.7
    -1 5 7 159.38 11.2
    -1 5 7 145.69 6.9
    1 5 -7 151.38 5.7
    1 -5 7 6.2 2.6
    -1 -5 -7 1.9 0.9
    -1 -5 -7 4.8 1.1
    -1 -5 -7 4 1.8
    1 5 7 -1.6 1.9
    -3 -5 -7 1.7 3.3
    -3 -5 -7 5.5 2
    3 5 7 8.2 3.3
    -3 5 -7 5.1 2.3
    -3 5 -7 5.1 2.2
    -6 -6 7 156.98 11.7
    -6 -6 7 137.49 7.5
    -6 6 7 153.38 12.3
    6 6 -7 145.49 9.4
    -6 6 7 156.18 10.9
    -4 -6 7 47.3 5.3
    -4 6 7 64.49 6
    -4 6 7 56.69 6.6
    -2 -6 7 270.87 15.2
    -2 -6 7 279.07 13
    -2 6 7 269.17 11.8
    -2 6 7 268.97 15.8
    0 -6 -7 5076.29 167.58
    0 -6 -7 5136.89 166.28
    0 -6 7 5207.48 172.98
    0 6 7 5059.59 173.68
    -2 -6 -7 345.97 12.6
    -2 -6 -7 344.67 13.5
    -2 -6 -7 345.17 16.4
    2 6 7 354.76 18.9
    -4 -6 -7 18.7 3.4
    -4 -6 -7 19.6 5.1
    -4 6 -7 28.4 5.4
    4 6 7 40.2 6.5
    -4 6 -7 26.5 4.6
    -5 -7 7 105.19 4.8
    -5 -7 7 119.59 8.9
    5 7 -7 110.89 8.1
    -5 7 7 107.69 9.4
    -5 7 7 99.49 9.7
    -3 -7 7 8 2.4
    -3 7 7 2.2 1.7
    -3 7 7 8.6 3.3
    1 -7 -7 1.9 1.1
    -1 -7 7 -1.2 1
    -1 -7 7 2.3 2.1
    -1 7 7 0.6 0.7
    -1 7 7 -1.2 1.3
    -1 -7 -7 -0.5 1.1
    1 7 7 -0.7 2
    -3 -7 -7 23 2.9
    -3 -7 -7 14.7 2.1
    -3 -7 -7 16.6 4.3
    3 7 7 20.5 4.6
    -3 7 -7 15.9 3.8
    -6 -8 7 6.6 2
    -6 -8 7 8 3.2
    -6 8 7 7.9 3.4
    6 8 -7 7.1 3
    -6 8 7 7.4 3.6
    -4 -8 7 -0.5 1.4
    4 8 -7 -0.1 1.9
    -4 8 7 1.5 1.9
    -4 8 7 4.5 2.5
    -2 -8 7 212.48 11.1
    -2 8 7 206.58 13.5
    -2 8 7 185.18 10.1
    0 -8 -7 556.44 21.6
    0 8 7 580.94 26.8
    -2 -8 -7 188.38 10.9
    -2 8 -7 183.08 11.5
    2 8 7 189.68 13.1
    -4 -8 -7 0.8 1.5
    -4 -8 -7 1.8 2.7
    4 8 7 2.3 2.7
    -4 8 -7 0.6 1.9
    -4 8 -7 2.7 2.2
    -5 -9 7 278.87 15.5
    -5 -9 7 291.77 10.6
    -5 9 7 304.87 17
    -5 9 7 295.77 17.2
    5 9 -7 273.47 15
    -3 -9 7 2544.85 89.29
    -3 9 7 2547.45 88.49
    -3 9 7 2555.14 93.19
    3 9 -7 2725.93 91.29
    1 -9 -7 106.79 5.3
    1 9 -7 117.19 4.6
    -1 9 7 111.69 5
    1 9 -7 107.19 8.6
    -1 9 7 135.19 10.4
    -1 -9 -7 1.8 1.5
    1 9 7 -1 1.9
    -1 9 -7 -2.5 1.4
    -3 -9 -7 1216.38 46.5
    -3 9 -7 1232.58 46.6
    3 9 7 1207.98 48.8
    -6 -10 7 10 2
    -6 10 7 1.3 3.4
    -6 10 7 14.1 4.6
    6 10 -7 13.3 3.6
    -4 -10 7 116.39 8.5
    4 10 -7 116.49 8.8
    -4 10 7 108.79 9.9
    -4 10 7 119.29 8.9
    -2 -10 7 119.29 8.1
    -2 10 7 138.59 10.7
    -2 10 7 120.09 6.7
    2 10 -7 117.29 9.2
    0 -10 -7 102.29 6.2
    0 10 -7 99.99 8.4
    0 10 7 93.69 9
    -2 -10 -7 350.46 21.2
    2 10 7 308.07 18.5
    -2 10 -7 324.47 17
    -4 -10 -7 59.49 7
    -4 -10 -7 74.79 4.3
    4 10 7 68.59 8.2
    -4 10 -7 69.99 6.8
    -4 10 -7 77.09 8.3
    -5 -11 7 203.68 13
    -5 11 7 210.68 14.7
    -5 11 7 195.68 13.8
    5 11 -7 216.78 12.6
    -3 -11 7 71.49 9.8
    -3 11 7 85.49 8.5
    -3 11 7 71.99 6.2
    3 11 -7 79.29 7.6
    1 11 -7 201.98 8
    1 11 -7 203.98 12.7
    -1 11 7 207.28 7.7
    -1 11 7 218.88 14.2
    -1 -11 -7 126.69 7.9
    -1 11 -7 120.89 9.3
    1 11 7 125.39 10.7
    -3 -11 -7 90.39 7.5
    -3 11 -7 90.69 11.5
    3 11 7 77.49 8.9
    -4 -12 7 96.59 7.9
    -4 12 7 89.89 7.9
    4 12 -7 82.09 7.7
    -2 -12 7 13.1 3.2
    -2 12 7 17.1 4.9
    2 12 -7 15 2
    -2 12 7 13.4 2.2
    2 12 -7 14.2 3.7
    0 -12 -7 676.53 26.9
    0 12 -7 739.63 30.9
    0 12 7 731.73 32.6
    -2 -12 -7 10.4 3.1
    2 12 7 14.9 4.7
    -2 12 -7 11 5.7
    -5 -13 7 1185.18 47.3
    -5 13 7 1185.88 48.9
    5 13 -7 1288.67 47.7
    -5 13 7 1225.68 50.39
    -3 -13 7 144.79 9.8
    -3 13 7 132.89 11.5
    -3 13 7 128.49 8.5
    3 13 -7 149.19 16.3
    1 13 -7 619.64 31
    -1 13 7 603.84 41
    -1 -13 -7 403.76 21.7
    -1 13 -7 480.35 22
    1 13 7 414.66 31.5
    -3 -13 -7 20.1 4.3
    3 13 7 25.1 5.7
    -3 13 -7 17.2 4.6
    -4 -14 7 2.2 2.4
    4 14 -7 0.7 2.5
    -4 14 7 0.3 2.4
    -4 14 7 3.3 2.7
    -2 -14 7 -0.1 1.5
    -2 14 7 1.3 2.7
    2 14 -7 0.6 2.2
    2 14 -7 3.4 1.5
    -2 14 7 5.6 1.7
    0 -14 -7 1240.68 45.5
    0 14 -7 1267.57 49.6
    0 14 7 1289.47 52.19
    -2 -14 -7 2.5 1.9
    2 14 7 3.4 2.9
    -2 14 -7 2.1 2.5
    -3 -15 7 3.7 2.4
    -3 15 7 1.1 1.7
    -3 15 7 1.7 2.9
    3 15 -7 1.2 2.3
    -1 15 7 431.76 23.7
    1 15 -7 420.06 21.6
    -1 -15 -7 267.97 13.7
    1 15 7 275.77 17.8
    -1 15 -7 276.97 16.4
    -3 -15 -7 4.8 2.8
    3 15 7 -0.6 3.4
    -3 15 -7 1.3 2.2
    -4 -16 7 7.7 3
    -4 16 7 1.1 2.5
    -4 16 7 10 4
    4 16 -7 2.9 2.9
    -2 16 7 7.9 4.2
    -2 16 7 15.3 2.5
    2 16 -7 23.2 5.3
    0 -16 -7 2023.2 70.59
    0 16 -7 1986.4 75.09
    0 16 7 2075.59 77.99
    -2 -16 -7 43.8 5.4
    -2 16 -7 38 6.5
    2 16 7 44.2 8.1
    -3 -17 7 -1.1 1.7
    3 17 -7 0.9 2.5
    -3 17 7 1.4 2.2
    -1 17 7 844.92 38.4
    1 17 -7 803.02 35.8
    -1 -17 -7 607.24 24.5
    1 17 7 582.34 30
    -1 17 -7 551.64 27.7
    2 18 -7 14.5 4.3
    -2 18 7 17.3 3.2
    -2 18 7 14.6 5.3
    0 18 -7 74.69 8.7
    0 18 7 67.89 8.8
    -2 -18 -7 1.1 2.3
    -2 18 -7 3.7 3.3
    2 18 7 -3.9 2.6
    -3 19 7 536.65 29.8
    -3 19 7 588.24 24.4
    3 19 -7 558.14 27.9
    -1 19 7 3.7 3.5
    1 19 -7 3 3.4
    -1 -19 -7 0.2 2.1
    -1 19 -7 2.1 3.3
    1 19 7 1.6 3.3
    -2 20 7 107.89 11.5
    2 20 -7 110.29 11
    0 20 7 0 3.3
    0 20 -7 2.8 2.8
    -6 0 8 34.6 6.2
    -6 0 8 45.7 6.6
    -4 0 8 653.93 27.6
    -4 0 8 663.43 22.4
    -4 0 8 689.83 30.1
    -2 0 8 8.5 3.1
    -2 0 8 8.1 2.1
    0 0 -8 85.09 5.9
    0 0 8 85.49 7.9
    -2 0 -8 6695.53 217.18
    2 0 8 6366.06 219.18
    4 0 8 1192.38 46.5
    -4 0 -8 1189.58 46.1
    -4 0 -8 1168.58 48.8
    -5 -1 8 453.55 21.9
    -5 -1 8 464.65 22.1
    -5 1 8 446.36 21.7
    -5 1 8 440.26 21.9
    -3 -1 8 8253.67 271.87
    -3 -1 8 8502.65 276.57
    -3 1 8 7927.71 267.87
    -3 1 8 8439.06 271.77
    -3 1 8 8409.86 276.57
    -1 -1 8 80.99 5.6
    -1 -1 8 66.49 7.5
    1 -1 -8 76.89 3.9
    -1 1 8 77.19 5
    1 1 -8 79.99 3.7
    -1 1 8 77.99 7.8
    1 -1 8 299.47 17
    -1 -1 -8 285.57 13.6
    1 1 8 290.87 16.8
    -1 1 -8 283.67 13.7
    3 -1 8 258.37 15.8
    -3 -1 -8 292.57 14.4
    -3 -1 -8 293.67 16.5
    -3 1 -8 278.37 14.6
    3 1 8 276.07 16.2
    -3 1 -8 275.37 19.1
    -6 -2 8 1.5 2.3
    -6 -2 8 1.6 2.5
    -6 2 8 4.7 3.2
    -6 2 8 4.2 3.3
    -4 -2 8 421.76 19.6
    -4 -2 8 447.76 21.8
    -4 2 8 419.46 21.8
    -4 2 8 432.56 19.6
    -4 2 8 434.86 15.5
    -2 -2 8 201.78 10.1
    -2 -2 8 178.18 12.6
    -2 2 8 191.48 9.5
    -2 2 8 180.68 12.8
    -2 2 8 192.98 9.2
    0 -2 -8 50.19 3.9
    0 -2 8 53.99 6.5
    0 2 -8 48.8 3.8
    0 2 8 52.69 6.7
    2 -2 8 -1.4 2.5
    -2 -2 -8 1.9 1.6
    -2 -2 -8 1.6 2.4
    2 2 8 4.7 3.2
    -2 2 -8 0.1 2
    -4 -2 -8 133.19 11.7
    -4 -2 -8 146.29 10
    -4 2 -8 126.59 12.5
    -4 2 -8 137.89 11.9
    4 2 8 154.38 11.2
    -5 -3 8 -0.9 2.2
    -5 -3 8 0.3 2
    -5 3 8 -2.9 1.7
    -5 3 8 -0.8 1.7
    -3 -3 8 1250.87 48.6
    -3 -3 8 1193.78 44.5
    -3 3 8 1214.98 44.3
    -3 3 8 1271.77 41.6
    -3 3 8 1194.68 48.7
    1 -3 -8 23.6 2.1
    -1 -3 8 19.9 3.2
    -1 -3 8 28 5.5
    -1 3 8 25.3 2.7
    1 3 -8 27.7 1.6
    -1 3 8 24.2 5.1
    1 -3 8 1.1 2.6
    -1 -3 -8 0.4 1.3
    1 3 8 -1.6 2
    -1 3 -8 -0.2 1.5
    -3 -3 -8 23 4.9
    3 -3 8 31.6 5.5
    -3 -3 -8 26.8 4
    -3 3 -8 25.9 4.6
    3 3 8 29.7 5.9
    -3 3 -8 26.4 8.6
    -6 -4 8 238.78 11
    -6 -4 8 261.77 16.3
    6 4 -8 315.87 15.2
    -6 4 8 288.17 17.2
    -6 4 8 276.07 16.1
    -4 -4 8 16.6 3.6
    -4 -4 8 23.8 4.8
    -4 4 8 13.2 4.4
    -4 4 8 14.5 3.3
    -2 -4 8 50.89 5
    -2 -4 8 63.69 7.2
    -2 4 8 59.79 7
    -2 4 8 56.89 4.3
    -2 4 8 68.19 5.6
    0 -4 -8 802.32 29
    0 -4 -8 855.31 29.4
    0 -4 8 822.42 34.9
    0 4 -8 779.62 29.3
    0 4 8 800.02 35.2
    -2 -4 -8 440.46 17.6
    2 -4 8 449.16 22.2
    -2 -4 -8 428.86 20
    2 4 8 432.96 22.4
    -4 -4 -8 38.5 7
    -4 -4 -8 31.6 4.8
    -4 4 -8 36.9 6.4
    4 4 8 41.5 6.4
    -4 4 -8 31.4 5.1
    -5 -5 8 1.4 2.2
    -5 5 8 1.5 2.1
    -5 5 8 0.3 2.3
    -3 -5 8 109.19 7.7
    -3 -5 8 113.19 9.7
    -3 5 8 104.79 9.9
    -3 5 8 110.19 7.4
    1 -5 -8 314.17 12.2
    -1 -5 8 291.77 17.1
    1 -5 -8 305.77 14.3
    -1 -5 8 299.87 14.3
    1 5 -8 322.17 10.7
    -1 5 8 312.57 18.2
    -1 5 8 294.17 12.2
    -1 -5 -8 85.59 6.2
    -1 -5 -8 85.29 4.6
    1 -5 8 74.89 7.8
    1 5 8 95.09 8.9
    -3 -5 -8 7.8 2.3
    -3 -5 -8 18.9 4.5
    3 5 8 9.3 4.1
    -3 5 -8 11.9 3.2
    -3 5 -8 9.5 2.9
    -6 -6 8 -1.1 1
    -6 -6 8 1.6 2.5
    -6 6 8 4.5 3.3
    -6 6 8 8.5 3.5
    6 6 -8 -0.2 2.4
    -4 -6 8 7.2 2.9
    -4 -6 8 5.9 2.3
    -4 6 8 7.6 3.4
    -4 6 8 8.9 2.9
    -2 -6 8 154.48 9.2
    -2 -6 8 153.18 11.6
    -2 6 8 170.68 12.6
    -2 6 8 157.68 7.9
    0 -6 -8 33.6 3
    0 -6 -8 37.8 3.5
    0 -6 8 35.3 6.3
    0 6 -8 37.5 3.6
    0 6 8 34 6.1
    -2 -6 -8 -2.2 1
    -2 -6 -8 -0.3 1
    -2 -6 -8 -0.3 1.5
    2 -6 8 -4.1 1.7
    2 6 8 -0.4 2.3
    -4 -6 -8 10.5 4
    -4 -6 -8 5.9 2.5
    -4 6 -8 11.7 3.6
    4 6 8 5.8 4.1
    -4 6 -8 8.2 3.2
    -5 -7 8 6 2.6
    -5 7 8 13.9 4
    5 7 -8 9 3.1
    -5 7 8 2.8 2.7
    -3 -7 8 575.34 27.3
    -3 -7 8 617.04 25.1
    -3 7 8 621.44 29.2
    -3 7 8 586.94 24
    1 -7 -8 4.5 1.6
    1 -7 -8 5.4 1.7
    -1 -7 8 4.8 3
    1 7 -8 4.6 0.9
    -1 7 8 0.9 2.4
    -1 7 8 3.1 1.1
    1 -7 8 652.93 29.1
    -1 -7 -8 620.44 24.9
    1 7 8 648.64 30.3
    -3 -7 -8 41 2.9
    -3 -7 -8 42.8 3.7
    -3 -7 -8 45.1 5.8
    3 7 8 38.8 6.8
    -3 7 -8 39.8 6.2
    -4 -8 8 160.88 10.4
    -4 8 8 136.89 12
    4 8 -8 153.88 10.9
    -4 8 8 170.08 10.3
    -2 -8 8 275.97 14.1
    -2 8 8 275.37 17.2
    -2 8 8 288.27 12
    0 -8 -8 24.9 3.1
    0 8 8 32.7 6.5
    -2 -8 -8 208.48 14.4
    -2 8 -8 216.58 13.4
    2 8 8 232.08 15.3
    -5 -9 8 41.1 5.6
    -5 9 8 33.9 5.8
    5 9 -8 41.5 6.4
    -5 9 8 45.7 7.9
    -3 -9 8 14.4 3.3
    -3 9 8 6.6 2.3
    -3 9 8 6.4 3.7
    3 9 -8 8.4 3.1
    1 -9 -8 1.6 1.2
    1 -9 -8 0.4 1.1
    1 9 -8 1.2 0.7
    1 9 -8 2.2 2.2
    -1 9 8 -0.1 0.7
    -1 9 8 -0.7 1.6
    -1 -9 -8 18.4 3.4
    1 9 8 20.1 5
    -1 9 -8 15.8 4.2
    -3 -9 -8 52.79 6.2
    -3 9 -8 63.59 7.2
    3 9 8 53.59 13.1
    -4 -10 8 2.7 2.1
    -4 10 8 -0.8 2.5
    4 10 -8 2.6 4.1
    -4 10 8 1.3 2.1
    -2 -10 8 30.1 5
    -2 10 8 38.5 8.4
    -2 10 8 39.4 3.4
    2 10 -8 34.2 6.1
    0 -10 -8 17.3 3.2
    0 10 8 17.7 5
    0 10 -8 19.4 5.3
    -2 -10 -8 426.56 19.1
    2 10 8 389.36 23.1
    -2 10 -8 435.36 21.1
    -5 -11 8 0.5 2.3
    5 11 -8 1.5 2.4
    -5 11 8 -1.7 2.7
    -5 11 8 3.5 2.5
    -3 -11 8 948.81 37.2
    -3 11 8 976.4 41.7
    -3 11 8 942.41 35.3
    3 11 -8 904.21 38.4
    1 11 -8 51.09 6.3
    1 11 -8 39.6 3
    -1 11 8 44.8 7.6
    -1 -11 -8 -2.2 1.8
    1 11 8 2.7 3
    -3 -11 -8 9.6 3.3
    -3 11 -8 5 2.9
    3 11 8 8.4 4.6
    -4 -12 8 71.19 6.6
    4 12 -8 60.99 7.1
    -4 12 8 51.99 8.4
    -4 12 8 59.49 6.1
    -2 -12 8 7.9 2.8
    -2 12 8 15.1 4.6
    -2 12 8 10.1 2
    2 12 -8 12.1 3.9
    0 -12 -8 11.5 2.9
    0 12 8 8.4 4.4
    0 12 -8 10.5 3.5
    -2 -12 -8 221.48 12.4
    -2 12 -8 240.38 14.7
    2 12 8 244.78 16.7
    -5 -13 8 -1 2.4
    -5 13 8 -2.2 2.4
    -5 13 8 -2.2 3.3
    5 13 -8 1.6 2.9
    -3 -13 8 82.39 7.7
    3 13 -8 78.99 8.1
    -3 13 8 96.89 10.4
    -3 13 8 84.89 6.5
    1 13 -8 446.96 22.6
    -1 13 8 475.75 25
    1 13 -8 439.96 16.2
    -1 -13 -8 346.57 16.3
    1 13 8 360.46 21.7
    -1 13 -8 345.67 19.2
    -4 -14 8 1.3 2
    4 14 -8 1.8 2.8
    -4 14 8 15 5.2
    -4 14 8 4.9 2.6
    2 14 -8 46 3
    2 14 -8 38.2 6.5
    -2 14 8 39.9 3.4
    -2 14 8 39.8 7.6
    0 -14 -8 4333.47 146.29
    0 14 8 4416.76 154.28
    0 14 -8 4426.96 151.38
    -2 -14 -8 53.39 5.9
    -2 14 -8 52.49 6.5
    2 14 8 68.79 9
    -3 -15 8 240.58 14.4
    -3 15 8 241.88 17.3
    -3 15 8 229.38 11.9
    3 15 -8 226.28 15
    1 15 -8 2064.49 75.49
    -1 15 8 1975.8 77.59
    -1 -15 -8 438.36 19.4
    -1 15 -8 398.36 21.7
    1 15 8 446.86 24.8
    -4 -16 8 13.9 4
    -4 16 8 3.5 3
    -4 16 8 0.6 4.1
    4 16 -8 8 3.8
    -2 16 8 1 1.2
    2 16 -8 1.4 2.1
    2 16 -8 -0.3 1.9
    -2 16 8 2.4 3.3
    0 -16 -8 1127.39 42.3
    0 16 8 1166.88 49.6
    0 16 -8 1135.79 46.5
    -3 -17 8 12.1 3.6
    -3 17 8 8.3 4.5
    3 17 -8 17.8 5.1
    -3 17 8 18.4 3.2
    1 17 -8 -0.4 2.5
    -1 17 8 0.6 3.2
    -1 -17 -8 99.79 7.5
    1 17 8 75.69 10
    -1 17 -8 99.89 9.9
    2 18 -8 14.4 4.4
    -2 18 8 26.2 7
    0 18 8 367.06 23.1
    0 18 -8 342.57 20.5
    1 19 -8 44.3 8.5
    -1 19 8 56.89 10.3
    -6 0 9 0.7 2.5
    -6 0 9 4.3 3.6
    -6 0 9 -2.9 1.9
    -4 0 9 -0.5 3
    -4 0 9 2 2.4
    -2 0 9 1.5 1.6
    -2 0 9 0.1 2.7
    0 0 9 -0.8 2.6
    0 0 -9 0 1.1
    -2 0 -9 0.1 2.3
    2 0 9 1.5 3.3
    -5 -1 9 5.9 2.7
    -5 -1 9 1.9 3.6
    -5 1 9 8.4 3.3
    -5 1 9 9.8 4.3
    -3 -1 9 225.48 12.2
    -3 -1 9 270.47 16.6
    -3 1 9 237.18 12.2
    -3 1 9 239.38 15.9
    1 -1 -9 213.48 8.5
    -1 -1 9 192.08 14.2
    -1 1 9 214.58 10.3
    1 1 -9 198.58 8
    -1 1 9 228.88 14.8
    1 -1 9 5.2 3.3
    -1 -1 -9 1 1.6
    1 1 9 -2.8 2.3
    -1 1 -9 2.7 1.8
    3 -1 9 223.78 21.8
    -3 -1 -9 222.48 12.5
    -3 -1 -9 216.08 13.8
    -3 1 -9 218.48 14.2
    -3 1 -9 225.58 13
    3 1 9 223.78 22.3
    -6 -2 9 21.8 6.1
    -6 -2 9 26.8 5.3
    -6 2 9 20.8 4.8
    -4 -2 9 42.8 7.4
    -4 -2 9 45.1 5.5
    -4 2 9 34.4 2.8
    -4 2 9 31.8 4.8
    -4 2 9 38.7 6.9
    -2 -2 9 278.37 17.5
    -2 -2 9 311.27 14.3
    -2 2 9 296.37 13.4
    -2 2 9 297.07 18.2
    0 -2 9 169.18 12.6
    0 -2 -9 171.08 8.2
    0 2 9 153.38 12.6
    0 2 -9 160.08 8
    2 -2 9 2851.31 105.19
    -2 -2 -9 2864.61 98.39
    -2 -2 -9 3007.6 100.89
    -2 2 -9 2956.1 101.29
    2 2 9 2871.41 104.99
    -5 -3 9 3.4 3.1
    -5 -3 9 -0.7 2.2
    -5 3 9 1.2 2.1
    -3 -3 9 43.5 7.4
    -3 -3 9 54.09 5.7
    -3 3 9 50.99 5
    -3 3 9 54.49 4
    -3 3 9 70.19 8.4
    1 -3 -9 179.98 8.1
    -1 -3 9 182.98 13.5
    -1 3 9 207.78 14.3
    1 3 -9 189.88 7.1
    -1 3 9 192.48 9.2
    1 -3 9 147.99 12
    -1 -3 -9 142.89 8.6
    1 3 9 149.09 12.2
    -1 3 -9 151.68 9.1
    -3 -3 -9 124.89 8.1
    3 -3 9 104.79 9.9
    -3 -3 -9 114.39 9.7
    3 3 9 100.89 10.4
    -3 3 -9 104.89 8.7
    -3 3 -9 114.59 10
    -4 -4 9 27.4 5.8
    -4 -4 9 22.5 4
    -4 4 9 24.5 7.2
    -4 4 9 29 4.7
    -2 -4 9 160.58 12.2
    -2 -4 9 149.29 9.3
    -2 4 9 153.48 12.3
    -2 4 9 153.38 8.1
    0 -4 9 143.39 11.6
    0 -4 -9 145.89 7.6
    0 4 -9 141.09 10.4
    0 4 9 145.49 11.9
    -2 -4 -9 21.4 4.2
    -2 -4 -9 26.3 3.6
    2 -4 9 22.5 6.1
    -2 4 -9 25.6 5
    -5 -5 9 4.1 3.1
    -5 -5 9 3.4 2.8
    -5 5 9 5.8 2.9
    -5 5 9 3.1 3.1
    -3 -5 9 5.1 2.3
    -3 -5 9 3.8 3.1
    -3 5 9 6 4.2
    -3 5 9 5.5 2.1
    1 -5 -9 1920.31 64.59
    -1 5 9 1966.3 66.49
    1 5 -9 1893.71 62.49
    1 -5 9 444.16 32.7
    -1 -5 -9 416.46 16.4
    -1 -5 -9 426.76 18.4
    -1 -5 -9 430.36 16.4
    -1 5 -9 455.65 19.4
    -3 -5 -9 2.7 2.4
    -3 -5 -9 1.8 2
    -3 5 -9 0.7 3
    -3 5 -9 -0.7 2
    3 5 9 4.3 3.1
    -3 5 -9 0.5 2.2
    -4 -6 9 94.39 7.8
    -4 -6 9 96.39 9.2
    -4 6 9 92.19 9.7
    -4 6 9 102.59 7.8
    -2 -6 9 66.19 5.9
    -2 -6 9 57.29 12.7
    -2 6 9 61.69 4.6
    0 -6 -9 67.49 4.9
    0 -6 9 65.59 13.4
    0 6 -9 66.09 5
    -2 -6 -9 222.98 9.7
    2 -6 9 226.18 15.1
    -2 -6 -9 227.38 12.7
    2 6 9 226.08 15.8
    -5 -7 9 12 3.5
    5 7 -9 8.4 3.2
    -5 7 9 2.6 3.2
    -5 7 9 1.6 2.5
    -3 -7 9 2.8 2.3
    -3 -7 9 5.2 3.2
    -3 7 9 5.3 2
    -3 7 9 -0.8 3.2
    1 -7 -9 102.29 5.9
    -1 -7 9 91.29 9.3
    1 -7 -9 96.19 6.1
    -1 7 9 107.69 10.2
    -1 -7 -9 16.9 3.5
    1 -7 9 16.8 4.4
    1 7 9 16.8 5.1
    -3 -7 -9 -0.5 1.3
    -3 -7 -9 4.3 2.6
    3 7 9 -1.2 3.1
    -3 7 -9 -0.2 2.2
    -3 7 -9 -0.5 1.7
    -4 -8 9 143.69 9.9
    4 8 -9 124.49 10.5
    -4 8 9 152.18 12.8
    -4 8 9 138.99 9.5
    -2 -8 9 10.5 3.9
    -2 8 9 12.2 4.5
    -2 8 9 9.2 1.9
    0 -8 -9 38 3.8
    0 -8 9 47.6 7.9
    0 8 9 42.3 7.6
    -2 -8 -9 351.26 17.4
    2 8 9 348.37 21.4
    -2 8 -9 397.26 20
    -5 -9 9 -1.8 2
    -5 9 9 -1.6 2.5
    -5 9 9 -0.5 2.4
    5 9 -9 -1.1 2.1
    -3 -9 9 1011.5 38.6
    -3 9 9 1035.2 43.7
    -3 9 9 993.7 36.1
    3 9 -9 864.91 39.7
    1 -9 -9 291.37 11.3
    -1 9 9 284.27 18.7
    1 9 -9 288.67 10.3
    1 9 -9 275.07 9.8
    -1 -9 -9 15.1 3.6
    -1 9 -9 13.4 4
    1 9 9 25 6.4
    -3 -9 -9 12.2 3.8
    3 9 9 14.3 4.9
    -3 9 -9 11.4 3.9
    -4 -10 9 405.46 19.6
    -4 10 9 397.06 18.9
    4 10 -9 394.96 21
    -4 10 9 404.66 23.6
    -2 -10 9 100.99 8.3
    -2 10 9 82.39 9.7
    2 10 -9 92.69 8.9
    0 -10 -9 3.3 1.8
    0 10 9 6.7 4.3
    0 10 -9 3 2.9
    -2 -10 -9 411.56 19.3
    -2 10 -9 395.36 21
    2 10 9 448.06 24.5
    -3 -11 9 196.08 12.6
    -3 11 9 223.18 11.1
    -3 11 9 233.48 16.8
    3 11 -9 201.38 14.1
    1 11 -9 37.4 6.4
    1 11 -9 30.5 2
    -1 11 9 28.1 6.6
    -1 -11 -9 42.4 4.9
    -1 11 -9 51.79 6.8
    1 11 9 52.99 9.2
    -4 -12 9 8.1 3.1
    -4 12 9 5.8 2.4
    4 12 -9 5.3 3.1
    -4 12 9 -4.4 3.1
    2 12 -9 2.1 2.8
    -2 12 9 2.7 1.2
    -2 12 9 -0.2 3
    0 -12 -9 239.68 12.1
    0 12 9 219.08 16.9
    0 12 -9 252.47 15.6
    -2 -12 -9 475.05 21.6
    -2 12 -9 508.45 24.7
    2 12 9 459.85 26.5
    -3 -13 9 -0.4 1.6
    -3 13 9 0.2 1.5
    3 13 -9 -0.9 2.8
    -3 13 9 3.2 3.4
    1 13 -9 2072.69 77.79
    1 13 -9 2155.08 68.89
    -1 13 9 2007.1 80.39
    -1 -13 -9 9.5 3
    -1 13 -9 2.2 3.1
    1 13 9 10.2 4.6
    -4 -14 9 5.5 2.6
    4 14 -9 -3.8 2.3
    -4 14 9 2.4 2.9
    -2 14 9 4.5 1.3
    2 14 -9 5.2 3
    -2 14 9 8.3 5.1
    0 -14 -9 1.3 2.2
    0 14 -9 1.5 2.4
    0 14 9 -0.1 3.6
    -3 -15 9 21 4.8
    3 15 -9 16 5
    -3 15 9 21.8 3.4
    -3 15 9 27.5 6.8
    1 15 -9 225.68 15.5
    -1 15 9 188.78 16.2
    -1 -15 -9 21.6 4.4
    -1 15 -9 19.1 5
    1 15 9 6.1 5.2
    -2 16 9 38.2 8.3
    2 16 -9 39.3 7.4
    0 -16 -9 321.77 15.8
    0 16 9 320.27 22.2
    0 16 -9 335.27 19.8
    1 17 -9 907.31 40.5
    -1 17 9 952.1 44.1
    -4 0 10 5067.49 172.58
    -4 0 10 5267.17 178.38
    -2 0 10 1605.44 57.19
    -2 0 10 1632.04 64.19
    0 0 -10 3.7 1.5
    0 0 10 1.6 2.7
    -2 0 -10 346.77 20.1
    -2 0 -10 356.86 16.9
    2 0 10 384.06 21.7
    -5 -1 10 41.5 7.5
    -5 -1 10 36.1 5.7
    -5 1 10 42.3 7.5
    -5 1 10 38.9 5.3
    -3 -1 10 561.04 24.4
    -3 -1 10 603.94 29.7
    -3 1 10 603.64 30.1
    -3 1 10 623.74 24.8
    1 -1 -10 95.39 4.9
    -1 -1 10 111.29 10.8
    -1 1 10 110.99 10.5
    1 1 -10 102.39 4.7
    -1 -1 -10 343.77 16.3
    1 -1 10 372.46 21.7
    1 1 10 374.36 21.9
    -1 1 -10 372.46 16.8
    -4 -2 10 40.4 7.7
    -4 -2 10 35.5 5.5
    -4 2 10 42.7 8.4
    -4 2 10 32.4 5.2
    -2 -2 10 335.47 19.7
    -2 -2 10 305.87 14.9
    -2 2 10 326.27 20
    -2 2 10 298.17 14.2
    0 -2 -10 2.8 1.5
    0 -2 10 -1.3 2.8
    0 2 -10 1.1 1.2
    0 2 10 4.6 3.3
    -2 -2 -10 35.3 4.3
    2 -2 10 30.1 6.7
    -2 -2 -10 26 4.7
    -2 2 -10 21.4 4.7
    2 2 10 33.7 7.2
    -5 -3 10 -1.2 1.9
    -5 -3 10 -1.5 2.7
    -5 3 10 5 3.3
    -5 3 10 3.4 2.4
    -3 -3 10 57.69 9
    -3 3 10 81.89 6.3
    -3 3 10 65.09 8.6
    -1 -3 10 622.34 30.6
    1 -3 -10 641.14 22.4
    -1 3 10 610.44 31
    1 3 -10 612.64 21
    -1 -3 -10 222.38 11.6
    1 -3 10 230.88 15.9
    1 3 10 236.58 16.4
    -1 3 -10 217.48 11.8
    -4 -4 10 424.66 20.3
    -4 -4 10 425.86 23.3
    -4 4 10 421.36 23.9
    -4 4 10 427.66 16.7
    -4 4 10 453.65 20.1
    -2 -4 10 0.2 2.5
    -2 -4 10 3.1 2.1
    -2 4 10 2.9 3.5
    -2 4 10 3.8 1.8
    0 -4 -10 0 1.2
    0 -4 10 3.2 2.7
    0 4 10 1.5 2.7
    0 4 -10 -2.3 1
    -2 -4 -10 5 2.6
    -2 -4 -10 8.9 2.3
    2 -4 10 1.6 3.5
    -2 4 -10 12.7 4
    2 4 10 6.9 4.2
    -5 -5 10 23.1 5.3
    -5 -5 10 22.4 4.6
    -5 5 10 17.1 5.5
    -5 5 10 16.9 4.1
    -3 -5 10 -2.9 2.1
    -3 -5 10 -1.8 1.4
    -3 5 10 -4.4 2.4
    -3 5 10 1.5 1.5
    -1 -5 10 248.48 16.9
    1 -5 -10 247.18 10.7
    -1 5 10 255.97 17.6
    -1 -5 -10 25.3 3.1
    -1 -5 -10 24 4
    -1 -5 -10 31.9 3
    1 -5 10 29.9 6.7
    1 5 10 26.2 6.6
    -1 5 -10 33.4 4.9
    -4 -6 10 36.3 5.6
    -4 -6 10 30.9 6.2
    -4 6 10 27.1 4.5
    -4 6 10 33 7
    -2 -6 10 2.7 2.9
    -2 -6 10 2 2
    -2 6 10 2.3 3.4
    -2 6 10 -0.3 1.3
    0 -6 10 248.78 16.9
    0 -6 -10 240.88 11.5
    0 -6 -10 245.18 10.9
    0 6 10 254.67 17.6
    0 6 -10 255.37 11.3
    -2 -6 -10 37.3 3.3
    -2 -6 -10 48 5.3
    2 -6 10 35.2 6.9
    2 6 10 39.1 7.7
    -2 6 -10 35.4 6.1
    -3 -7 10 31.9 6.5
    -3 -7 10 25 4.7
    -3 7 10 26.2 7.3
    -3 7 10 34.9 3.9
    -1 -7 10 338.27 20.6
    1 -7 -10 362.96 14.8
    -1 7 10 371.16 22.2
    -1 -7 -10 28.7 7
    1 -7 10 30.1 7
    1 7 10 20.6 6.3
    -1 7 -10 29.6 4.8
    -4 -8 10 101.99 8.7
    -4 8 10 103.49 7.9
    4 8 -10 109.19 10.4
    -4 8 10 95.89 11
    -2 -8 10 23 5.5
    -2 -8 10 17.8 3.9
    -2 8 10 22.4 5.9
    -2 8 10 28.5 3.1
    0 -8 -10 214.28 10.6
    0 -8 10 234.58 16
    0 8 -10 208.38 10.2
    0 8 10 213.18 16.4
    -2 -8 -10 7.5 2.9
    -2 8 -10 -1.2 2.6
    2 8 10 -1.4 3.2
    -2 8 -10 7.7 3.7
    -3 -9 10 44.1 5.5
    3 9 -10 38.3 7.6
    -3 9 10 44.8 4.4
    -3 9 10 47 8.8
    1 -9 -10 1.7 1.3
    -1 9 10 1.7 3.3
    -1 -9 -10 -1.4 1.6
    1 9 10 -2.3 2.8
    -1 9 -10 5.3 3.2
    -1 9 -10 4.3 2.4
    -4 -10 10 415.26 21
    4 10 -10 432.46 22.8
    -4 10 10 420.66 25.3
    -4 10 10 415.86 19.2
    2 10 -10 14.8 5
    -2 10 10 18.9 2.8
    -2 10 10 11.4 4.6
    0 -10 -10 5.4 3.4
    0 10 -10 0.5 2.8
    0 10 -10 2.3 2
    0 10 10 -5.6 3
    -3 -11 10 5.5 2.7
    -3 11 10 4.3 4.2
    -3 11 10 6.4 2.2
    3 11 -10 13.6 4.5
    -1 11 10 491.65 28
    1 11 -10 488.85 25.5
    -1 -11 -10 174.08 10.4
    -1 11 -10 186.78 13.4
    1 11 10 159.28 14.8
    -2 12 10 32.9 7.9
    2 12 -10 30.9 6.5
    -2 12 10 22.1 2.6
    0 -12 -10 48.1 4.8
    0 12 -10 55.39 7.3
    0 12 10 45.5 9.4
    -3 -13 10 16.9 4.3
    -3 13 10 18.6 2.9
    3 13 -10 17.6 5.1
    -3 13 10 25.9 7.3
    -1 13 10 197.08 16.8
    1 13 -10 212.88 15.4
    -2 14 10 8.5 5.8
    2 14 -10 16.9 5.6
    0 -14 -10 43.5 5.1
    0 14 -10 33.6 6.9
    0 14 10 35.1 8
    -4 0 11 -2.3 3.1
    -4 0 11 1.3 2.4
    -2 0 11 0.1 1.8
    -2 0 11 -0.4 3
    0 0 11 3.2 3.4
    0 0 -11 1.3 1.3
    -3 -1 11 183.88 10.9
    -3 -1 11 154.78 13.8
    -3 1 11 169.18 10.1
    -3 1 11 186.18 14.9
    -1 -1 11 45.7 8.2
    1 -1 -11 37.1 4.1
    1 1 -11 48.7 2.9
    -1 1 11 38.7 7.6
    1 -1 11 1631.54 64.39
    -1 -1 -11 1564.44 55.99
    1 1 11 1574.24 64.19
    -1 1 -11 1558.44 55.99
    -4 -2 11 1054.19 40.9
    -4 -2 11 1037.9 45.9
    -4 2 11 1022.8 39.9
    -4 2 11 1050.39 46.6
    -2 -2 11 456.25 25.8
    -2 -2 11 484.25 21.1
    -2 2 11 478.45 26.3
    -2 2 11 437.06 19.6
    0 -2 -11 114.39 6.6
    0 -2 11 117.49 11.7
    0 2 -11 110.89 6.2
    0 2 11 108.69 11.7
    -3 -3 11 203.08 12.3
    -3 -3 11 212.08 16.1
    -3 3 11 204.78 16
    -3 3 11 209.58 11.5
    -1 -3 11 166.48 14.4
    1 -3 -11 166.68 7.7
    -1 3 11 162.88 14
    1 -3 11 772.22 36.6
    -1 -3 -11 763.22 29.3
    -1 3 -11 763.02 29.9
    1 3 11 725.63 36.7
    -4 -4 11 26.3 6.7
    -4 -4 11 33.4 5.5
    -4 4 11 33.9 5
    -4 4 11 35.8 7.9
    -2 -4 11 10.2 3.2
    -2 -4 11 13.1 4.7
    -2 4 11 8.9 5.1
    -2 4 11 11.4 2.7
    0 -4 -11 5.8 2
    0 -4 11 1 3
    0 4 -11 6.8 1.8
    0 4 11 -0.7 2.9
    -3 -5 11 8.3 3.1
    -3 -5 11 5.6 4.1
    -3 5 11 11.6 2.8
    -3 5 11 12.3 5.5
    1 -5 -11 54.69 4
    -1 -5 11 35.7 7.7
    -1 5 11 42.6 7.9
    -1 -5 -11 42.8 3.8
    -1 -5 -11 53.39 5.5
    1 -5 11 47.5 8.4
    -1 5 -11 55.39 5.5
    1 5 11 59.29 10.1
    -4 -6 11 98.39 10.9
    -4 -6 11 109.59 9.1
    -4 6 11 93.29 7.5
    -4 6 11 105.79 11.9
    -2 -6 11 309.57 20.2
    -2 6 11 310.67 21
    -2 6 11 307.17 13.7
    0 -6 -11 4.2 1.8
    0 -6 11 4.8 3.3
    0 6 -11 6.5 1.9
    0 6 11 7.5 4.5
    -3 -7 11 -0.3 3.3
    -3 -7 11 -0.2 1.7
    -3 7 11 0.4 1.7
    -3 7 11 2.5 4.1
    -1 -7 11 4.8 3.4
    -1 7 11 -4.1 3
    1 -7 11 6.7 4.7
    -1 -7 -11 8 2.7
    -1 7 -11 4.1 2.7
    1 7 11 8.9 4.3
    -2 -8 11 100.19 10.8
    -2 8 11 84.29 11.4
    -2 8 11 93.29 6
    0 -8 -11 3.1 1.9
    0 8 11 -4.1 2.8
    0 8 -11 0.7 1.7
    -3 -9 11 0.4 2.4
    -3 9 11 7.9 4.1
    -3 9 11 0.7 1.9
    3 9 -11 5 3.3
    -1 9 11 139.09 13.7
    -2 10 11 155.28 7.9
    -2 10 11 143.99 14.6
    2 10 -11 144.59 12.6
    0 -10 -11 4.2 2
    0 10 -11 2.2 1.8
    0 10 11 5.5 3.8
    0 10 -11 -3.7 2.6
    -1 11 11 37 8.7
    -2 0 12 179.28 15.6
    0 0 12 498.05 28.4
    0 0 -12 505.35 19.4
    -3 -1 12 169.98 15
    -3 -1 12 158.78 10.5
    -3 1 12 147.09 10.1
    -3 1 12 154.58 14.6
    -1 -1 12 387.16 24.2
    -1 1 12 387.66 24.5
    -2 -2 12 245.88 18.8
    -2 2 12 272.47 19.9
    0 -2 12 63.49 10.9
    0 -2 -12 69.79 5.2
    0 2 -12 73.19 4.8
    0 2 12 79.69 10.2
    -3 -3 12 -0.2 2.2
    -1 -3 12 0.9 4.4
    -1 3 12 4.2 4
    -2 -4 12 403.26 24.6
    -2 4 12 364.46 24.1
    -1 -5 12 1.5 3.6
    -1 5 12 -1.6 3.6
_refine_special_details     ?
_reflns_number_total     1144
_reflns_number_gt     1022
_reflns_threshold_expression     'I > 2\s(I)'
_refine_ls_structure_factor_coef     Fsqd
_refine_ls_matrix_type     full
_refine_ls_R_factor_all     0.0394
_refine_ls_R_factor_gt     0.0360
_refine_ls_wR_factor_gt     0.1010
_refine_ls_wR_factor_ref     0.1047
_refine_ls_goodness_of_fit_ref     1.109
_refine_ls_restrained_S_all     1.109
_refine_ls_number_reflns     1144
_refine_ls_number_parameters     94
_refine_ls_number_restraints     0
_refine_ls_hydrogen_treatment     constr
_refine_ls_weighting_scheme     calc
_refine_ls_weighting_details
              'w=1/[\s^2^(Fo^2^)+(0.0556P)^2^+0.3319P] where P=(Fo^2^+2Fc^2^)/3'
_atom_sites_solution_hydrogens     geom
_atom_sites_solution_primary     ?
_atom_sites_solution_secondary     ?
_refine_ls_shift/su_max     0.000
_refine_ls_shift/su_mean     0.000
_refine_diff_density_max     0.152
_refine_diff_density_min     -0.139
_refine_ls_extinction_method     none
_refine_ls_extinction_coef     0.154(17)
_refine_ls_extinction_expression
                                  'Fc^*^=kFc[1+0.001xFc^2^\l^3^/sin(2\q)]^-1/4^'
loop_
    _atom_type_symbol
    _atom_type_description
    _atom_type_scat_dispersion_real
    _atom_type_scat_dispersion_imag
    _atom_type_scat_source
    'C' 'C' 0.0033 0.0016
                         'International Tables Vol C Tables 4.2.6.8 and 6.1.1.4'
    'H' 'H' 0.0000 0.0000
                         'International Tables Vol C Tables 4.2.6.8 and 6.1.1.4'
    'N' 'N' 0.0061 0.0033
                         'International Tables Vol C Tables 4.2.6.8 and 6.1.1.4'
_computing_data_collection
;
APEX3 (Bruker, 2018)
;
_computing_cell_refinement
;
SAINT (Bruker, 2015)
;
_computing_data_reduction
;
SAINT (Bruker, 2015)
;
_computing_structure_solution
;
SHELXT (Sheldrick, 2015a)
;
_computing_structure_refinement
;
SHELXL (Sheldrick, 2015b)
;
_computing_molecular_graphics
;
<i>OLEX2</i> (Dolomanov <i>et al.</i>,  2009)
;
_computing_publication_material
;
<i>OLEX2</i> (Dolomanov <i>et al.</i>,  2009)
;
loop_
    _atom_site_type_symbol
    _atom_site_label
    _atom_site_fract_x
    _atom_site_fract_y
    _atom_site_fract_z
    _atom_site_U_iso_or_equiv
    _atom_site_adp_type
    _atom_site_calc_flag
    _atom_site_occupancy
    _atom_site_disorder_assembly
    _atom_site_disorder_group
    N N1 0.000000 0.36240(5) 0.250000 0.0360(4) Uani d 1 . .
    C C1 0.12815(18) 0.39626(5) 0.18480(11) 0.0359(3) Uani d 1 . .
    H H1 0.219495 0.374032 0.138423 0.043 Uiso calc 1 . .
    C C2 0.13369(17) 0.46237(5) 0.18183(10) 0.0324(3) Uani d 1 . .
    H H2 0.226472 0.483317 0.134422 0.039 Uiso calc 1 . .
    C C3 0.000000 0.49724(7) 0.250000 0.0266(4) Uani d 1 . .
    C C4 0.000000 0.56870(6) 0.250000 0.0267(4) Uani d 1 . .
    C C5 0.18833(15) 0.60220(5) 0.32231(9) 0.0279(3) Uani d 1 . .
    C C6 0.38307(17) 0.57083(5) 0.39762(10) 0.0308(3) Uani d 1 . .
    H H6 0.387809 0.526405 0.399226 0.037 Uiso calc 1 . .
    C C7 0.56176(18) 0.60434(5) 0.46706(11) 0.0357(3) Uani d 1 . .
    H H7 0.686262 0.582594 0.515636 0.043 Uiso calc 1 . .
    C C8 0.56061(19) 0.67201(5) 0.46633(12) 0.0405(3) Uani d 1 . .
    H H8 0.683709 0.694491 0.514440 0.049 Uiso calc 1 . .
    C C9 0.38025(19) 0.70397(5) 0.39555(11) 0.0407(4) Uani d 1 . .
    H H9 0.381857 0.748415 0.394805 0.049 Uiso calc 1 . .
    C C10 0.18747(17) 0.67085(5) 0.32198(10) 0.0325(3) Uani d 1 . .
    C C11 0.000000 0.70319(7) 0.250000 0.0371(4) Uani d 1 . .
    H H11 0.000002 0.747643 0.250003 0.045 Uiso calc 1 . .
loop_
    _atom_site_aniso_label
    _atom_site_aniso_U_11
    _atom_site_aniso_U_22
    _atom_site_aniso_U_33
    _atom_site_aniso_U_12
    _atom_site_aniso_U_13
    _atom_site_aniso_U_23
    N1 0.0410(8) 0.0233(7) 0.0417(7) 0.000 0.0045(6) 0.000
    C1 0.0393(6) 0.0281(6) 0.0414(6) 0.0039(4) 0.0110(5) -0.0046(4)
    C2 0.0351(6) 0.0280(6) 0.0363(6) -0.0016(4) 0.0123(4) -0.0006(4)
    C3 0.0274(7) 0.0243(7) 0.0269(7) 0.000 0.0026(5) 0.000
    C4 0.0323(8) 0.0235(8) 0.0262(7) 0.000 0.0108(5) 0.000
    C5 0.0328(6) 0.0261(6) 0.0268(6) -0.0010(4) 0.0110(4) -0.0001(3)
    C6 0.0351(6) 0.0260(6) 0.0320(6) -0.0004(4) 0.0085(4) 0.0000(4)
    C7 0.0333(6) 0.0362(7) 0.0364(6) -0.0006(4) 0.0050(4) 0.0003(4)
    C8 0.0391(7) 0.0359(7) 0.0443(7) -0.0109(5) 0.0039(5) -0.0035(5)
    C9 0.0479(7) 0.0250(6) 0.0473(7) -0.0073(4) 0.0062(6) -0.0017(4)
    C10 0.0393(7) 0.0255(6) 0.0333(6) -0.0029(4) 0.0091(5) -0.0004(4)
    C11 0.0467(9) 0.0209(7) 0.0427(9) 0.000 0.0075(7) 0.000
_geom_special_details
;
 All esds (except the esd in the dihedral angle between two l.s. planes)
 are estimated using the full covariance matrix.  The cell esds are taken
 into account individually in the estimation of esds in distances, angles
 and torsion angles; correlations between esds in cell parameters are only
 used when they are defined by crystal symmetry.  An approximate (isotropic)
 treatment of cell esds is used for estimating esds involving l.s. planes.
;
loop_
    _geom_bond_atom_site_label_1
    _geom_bond_atom_site_label_2
    _geom_bond_site_symmetry_2
    _geom_bond_distance
    _geom_bond_publ_flag
    N1 C1 . 1.3345(12) ?
    N1 C1 2 1.3345(12) ?
    C1 H1 . 0.9300 ?
    C1 C2 . 1.3840(15) ?
    C2 H2 . 0.9300 ?
    C2 C3 . 1.3881(12) ?
    C3 C4 . 1.4951(19) ?
    C4 C5 2 1.4088(12) ?
    C4 C5 . 1.4088(12) ?
    C5 C6 . 1.4259(14) ?
    C5 C10 . 1.4362(16) ?
    C6 H6 . 0.9300 ?
    C6 C7 . 1.3579(15) ?
    C7 H7 . 0.9300 ?
    C7 C8 . 1.4158(16) ?
    C8 H8 . 0.9300 ?
    C8 C9 . 1.3534(16) ?
    C9 H9 . 0.9300 ?
    C9 C10 . 1.4284(15) ?
    C10 C11 . 1.3920(13) ?
    C11 H11 . 0.9300 ?
loop_
    _geom_angle_atom_site_label_1
    _geom_angle_atom_site_label_2
    _geom_angle_atom_site_label_3
    _geom_angle_site_symmetry_1
    _geom_angle_site_symmetry_3
    _geom_angle
    _geom_angle_publ_flag
    C1 N1 C1 . 2 115.86(12) ?
    N1 C1 H1 . . 117.9 ?
    N1 C1 C2 . . 124.14(10) ?
    C2 C1 H1 . . 117.9 ?
    C1 C2 H2 . . 120.2 ?
    C1 C2 C3 . . 119.63(10) ?
    C3 C2 H2 . . 120.2 ?
    C2 C3 C2 2 . 116.60(13) ?
    C2 C3 C4 . . 121.70(6) ?
    C2 C3 C4 2 . 121.70(6) ?
    C5 C4 C3 2 . 119.84(6) ?
    C5 C4 C3 . . 119.83(6) ?
    C5 C4 C5 . 2 120.33(13) ?
    C4 C5 C6 . . 122.77(10) ?
    C4 C5 C10 . . 119.61(9) ?
    C6 C5 C10 . . 117.62(9) ?
    C5 C6 H6 . . 119.2 ?
    C7 C6 C5 . . 121.52(10) ?
    C7 C6 H6 . . 119.2 ?
    C6 C7 H7 . . 119.6 ?
    C6 C7 C8 . . 120.73(10) ?
    C8 C7 H7 . . 119.6 ?
    C7 C8 H8 . . 120.0 ?
    C9 C8 C7 . . 119.95(10) ?
    C9 C8 H8 . . 120.0 ?
    C8 C9 H9 . . 119.3 ?
    C8 C9 C10 . . 121.38(11) ?
    C10 C9 H9 . . 119.3 ?
    C9 C10 C5 . . 118.80(9) ?
    C11 C10 C5 . . 119.30(10) ?
    C11 C10 C9 . . 121.90(11) ?
    C10 C11 C10 2 . 121.84(14) ?
    C10 C11 H11 2 . 119.1 ?
    C10 C11 H11 . . 119.1 ?
loop_
    _geom_hbond_atom_site_label_D
    _geom_hbond_atom_site_label_H
    _geom_hbond_atom_site_label_A
    _geom_hbond_site_symmetry_A
    _geom_hbond_distance_DH
    _geom_hbond_distance_HA
    _geom_hbond_distance_DA
    _geom_hbond_angle_DHA
    C7 H7 Cg 5_666 0.93 2.74 3.5606(12) 148
    C7 H7 Cg 6_666 0.93 2.74 3.5606(12) 148
_shelx_space_group_comment
;
The symmetry employed for this shelxl refinement is uniquely defined
by the following loop, which should always be used as a source of
symmetry information in preference to the above space-group names.
They are only intended as comments.
;
_shelx_estimated_absorpt_T_min     0.699
_shelx_estimated_absorpt_T_max     0.745
_iucr_refine_instructions_details
;
TITL a_a.res in C2/c
    a_a.res
    created by SHELXL-2016/6 at 17:33:07 on 22-Mar-2021
REM Old TITL a in C2/c
REM SHELXT solution in C2/c
REM R1 0.122, Rweak 0.002, Alpha 0.058, Orientation as input
REM Formula found by SHELXT: C19 N
CELL 0.71073 6.0777 20.9211 10.2574 90 102.476 90
ZERR 4 0.0004 0.0016 0.0007 0 0.003 0
LATT 7
SYMM -X,+Y,0.5-Z
SFAC C H N
UNIT 76 52 4
L.S. 10
PLAN  20
TEMP 23
BOND $H
fmap 2
acta
OMIT 2 6 1
OMIT 0 12 1
OMIT 3 9 3
OMIT 3 9 3
REM <olex2.extras>
REM <HklSrc "%.\\a_a.hkl">
REM </olex2.extras>
WGHT    0.055600    0.331900
EXTI    0.154211
FVAR       1.61100
N1    3    0.000000    0.362396    0.250000    10.50000    0.04102    0.02333 =
         0.04165    0.00000    0.00453    0.00000
C1    1    0.128145    0.396261    0.184797    11.00000    0.03929    0.02811 =
         0.04138   -0.00457    0.01099    0.00391
AFIX  43
H1    2    0.219495    0.374032    0.138423    11.00000   -1.20000
AFIX   0
C2    1    0.133693    0.462371    0.181827    11.00000    0.03510    0.02804 =
         0.03630   -0.00055    0.01234   -0.00160
AFIX  43
H2    2    0.226472    0.483317    0.134422    11.00000   -1.20000
AFIX   0
C3    1    0.000000    0.497237    0.250000    10.50000    0.02735    0.02426 =
         0.02685    0.00000    0.00262    0.00000
C4    1    0.000000    0.568701    0.250000    10.50000    0.03233    0.02347 =
         0.02624    0.00000    0.01077    0.00000
C5    1    0.188331    0.602200    0.322311    11.00000    0.03281    0.02611 =
         0.02677   -0.00007    0.01097   -0.00098
C6    1    0.383069    0.570835    0.397624    11.00000    0.03505    0.02604 =
         0.03201    0.00005    0.00847   -0.00039
AFIX  43
H6    2    0.387809    0.526405    0.399226    11.00000   -1.20000
AFIX   0
C7    1    0.561758    0.604339    0.467061    11.00000    0.03332    0.03625 =
         0.03637    0.00032    0.00501   -0.00057
AFIX  43
H7    2    0.686262    0.582594    0.515636    11.00000   -1.20000
AFIX   0
C8    1    0.560614    0.672013    0.466327    11.00000    0.03911    0.03588 =
         0.04430   -0.00345    0.00388   -0.01091
AFIX  43
H8    2    0.683709    0.694491    0.514440    11.00000   -1.20000
AFIX   0
C9    1    0.380247    0.703967    0.395553    11.00000    0.04793    0.02503 =
         0.04732   -0.00174    0.00623   -0.00734
AFIX  43
H9    2    0.381857    0.748415    0.394805    11.00000   -1.20000
AFIX   0
C10   1    0.187474    0.670849    0.321984    11.00000    0.03926    0.02547 =
         0.03326   -0.00045    0.00908   -0.00295
C11   1    0.000000    0.703190    0.250000    10.50000    0.04671    0.02091 =
         0.04272    0.00000    0.00749    0.00000
AFIX  43
H11   2    0.000002    0.747643    0.250003    10.50000   -1.20000
AFIX   0
HKLF 4
REM  a_a.res in C2/c
REM R1 =  0.0360 for    1022 Fo > 4sig(Fo)  and  0.0394 for all    1144 data
REM     94 parameters refined using      0 restraints
END
WGHT      0.0556      0.3319
REM Highest difference peak  0.152,  deepest hole -0.139,  1-sigma level  0.028
Q1    1   0.1657  0.6377  0.3544  11.00000  0.05    0.15
Q2    1   0.2173  0.6378  0.2953  11.00000  0.05    0.14
Q3    1   0.0619  0.5869  0.3226  11.00000  0.05    0.12
Q4    1   0.0000  0.5297  0.2500  10.50000  0.05    0.12
Q5    1   0.2053  0.4316  0.2378  11.00000  0.05    0.12
Q6    1   0.0263  0.4799  0.1988  11.00000  0.05    0.12
Q7    1   0.0000  0.3211  0.2500  10.50000  0.05    0.11
Q8    1   0.0446  0.4308  0.1474  11.00000  0.05    0.11
Q9    1   0.3083  0.5871  0.3284  11.00000  0.05    0.11
Q10   1  -0.1242  0.5827  0.2432  11.00000  0.05    0.11
Q11   1   0.4963  0.6374  0.4957  11.00000  0.05    0.10
Q12   1   0.1459  0.6853  0.2506  11.00000  0.05    0.10
Q13   1   0.2930  0.4777  0.1808  11.00000  0.05    0.10
Q14   1   0.3084  0.6870  0.3324  11.00000  0.05    0.10
Q15   1   0.5087  0.5898  0.3905  11.00000  0.05    0.10
Q16   1   0.5501  0.6400  0.4202  11.00000  0.05    0.10
Q17   1   0.1041  0.4814  0.2467  11.00000  0.05    0.09
Q18   1   0.5022  0.6871  0.3811  11.00000  0.05    0.09
Q19   1   0.2533  0.5875  0.3943  11.00000  0.05    0.09
Q20   1   0.0629  0.6854  0.3296  11.00000  0.05    0.09
  REM The information below was added by Olex2.
  REM
  REM R1 = 0.0360 for 1022 Fo > 4sig(Fo) and 0.0394 for all 4774 data
  REM n/a parameters refined using n/a restraints
  REM Highest difference peak 0.15, deepest hole -0.14
  REM Mean Shift 0, Max Shift 0.000.
  REM +++ Tabular Listing of Refinement Information +++
  REM R1_all = 0.0394
  REM R1_gt = 0.0360
  REM wR_ref = 0.1047
  REM GOOF = 1.109
  REM Shift_max = 0.000
  REM Shift_mean = 0
  REM Reflections_all = 4774
  REM Reflections_gt = 1022
  REM Parameters = n/a
  REM Hole = -0.14
  REM Peak = 0.15
  REM Flack = n/a
;
